# Supplementary material for: 2-[(1H-Pyrrol-2-yl)meth­yl]-1H-pyrrole
Source: Acta Crystallogr Sect E Struct Rep Online. 2013 Oct 23;69(Pt 11):o1697. doi: 10.1107/S1600536813028365 (PMC3884347; doi:10.1107/S1600536813028365)
Supplement: Supplementary file 1 [file e-69-o1697-sup1.cif]

##############################################################################
#                                                                            #
# This CIF contains the data in a paper accepted for publication in          #
# Acta Crystallographica Section E. It conforms to the requirements of       #
# Notes for Authors for Acta Crystallographica Section E, and has been       #
# peer reviewed under the auspices of the IUCr Commission on Journals.       #
#                                                                            #
# Full details of the Crystallographic Information File format               #
# are given in the paper "The Crystallographic Information File (CIF):       #
# a New Standard Archive File for Crystallography" by S. R. Hall, F. H.      #
# Allen and I. D. Brown [Acta Cryst. (1991), A47, 655-685].                  #
#                                                                            #
# The current version of the core CIF dictionary is obtainable from          #
# ftp://ftp.iucr.org/pub/cif_core.dic.                                       #
#                                                                            #
# Software is freely available for graphical display of the structure(s)     #
# in this CIF. For information consult the CIF software page                 #
# http://www.iucr.org/resources/cif/software.                                #
#                                                                            #
# This file may be used for bona fide research purposes within the           #
# scientific community so long as proper attribution is given to the journal # 
# article from which it was obtained.                                        #
#                                                                            #
##############################################################################
data_hkj
_audit_creation_method     'from SHELXTL with WordPad'
_journal_date_recd_electronic     2013-10-09
_journal_date_accepted     2013-10-15
_journal_name_full     'Acta Crystallographica, Section E'
_journal_year     2013
_journal_volume     69
_journal_issue     11
_journal_page_first     o1697
_journal_page_last     o1697
_journal_paper_category     QO
_journal_paper_doi     10.1107/S1600536813028365
_journal_coeditor_code     TK5264
_publ_contact_author_name     'Kwang-Jin Hwang'
_publ_contact_author_address
;
Department of Bio and Chemical Engineering,
Hongik University at Sejong,
2639 Sejongro, Jochiwon,
Sejong 339-701,
Republic of Korea
;
_publ_contact_author_email     kjhwang@hongik.ac.kr
_publ_contact_author_fax     '82 44 866 6940'
_publ_contact_author_phone     '82 44 860 2217'
_publ_section_title
;
2-[(1<i>H</i>-Pyrrol-2-yl)methyl]-1<i>H</i>-pyrrole
;
_publ_section_title_footnote
;
 Additional correspondence author, e-mail: sessler@mail.utexas.edu.
;
loop_
    _publ_author_name
    _publ_author_footnote
    _publ_author_address
    'Kim, Chong-Hyeak' ?
;
Center for Chemical Analysis,
Korea Research Institute of Chemical Technology,
141 Gajeongro, Yuseong,
Daejeon 305-600,
Republic of Korea
;
    'Jeon, Yea-Sel' ?
;
Department of Bio and Chemical Engineering,
Hongik University at Sejong,
2639 Sejongro, Jochiwon,
Sejong 339-701,
Republic of Korea
;
    'Lynch, Vincent' ?
;
Department of Chemistry
The University of Texas
105 E. 24th St STOP A5300
Austin, Texas 78712-1224
USA
;
    'Sessler, Jonathan L.' ?
;
Department of Chemistry
The University of Texas
105 E. 24th St STOP A5300
Austin, Texas 78712-1224
USA
;
    'Hwang, Kwang-Jin' ?
;
Department of Bio and Chemical Engineering,
Hongik University at Sejong,
2639 Sejongro, Jochiwon,
Sejong 339-701,
Republic of Korea
;
data_I
_chemical_name_systematic
;
2-[(1<i>H</i>-Pyrrol-2-yl)methyl]-1<i>H</i>-pyrrole
;
_chemical_name_common     ?
_chemical_formula_moiety     'C9 H10 N2'
_chemical_formula_sum     'C9 H10 N2'
_chemical_formula_iupac     'C9 H10 N2'
_chemical_formula_weight     146.19
_chemical_melting_point     ?
_symmetry_cell_setting     monoclinic
_symmetry_space_group_name_H-M     'P 21'
_symmetry_space_group_name_Hall     'P 2yb'
loop_
    _symmetry_equiv_pos_as_xyz
    'x, y, z'
    '-x, y+1/2, -z'
_cell_length_a     6.048(3)
_cell_length_b     7.312(4)
_cell_length_c     9.024(5)
_cell_angle_alpha     90.00
_cell_angle_beta     100.780(10)
_cell_angle_gamma     90.00
_cell_volume     392.0(4)
_cell_formula_units_Z     2
_cell_measurement_reflns_used     4189
_cell_measurement_theta_min     3.0
_cell_measurement_theta_max     27.5
_cell_measurement_temperature     153(2)
_exptl_crystal_description     needle
_exptl_crystal_colour     colourless
_exptl_crystal_size_max     0.32
_exptl_crystal_size_mid     0.08
_exptl_crystal_size_min     0.06
_exptl_crystal_density_diffrn     1.238
_exptl_crystal_density_meas     ?
_exptl_crystal_density_method     'not measured'
_exptl_crystal_F_000     156
_exptl_absorpt_coefficient_mu     0.076
_exptl_absorpt_correction_type     multi-scan
_exptl_absorpt_process_details
;
(ABSCOR; Higashi, 1995)
;
_exptl_absorpt_correction_T_min     0.9761
_exptl_absorpt_correction_T_max     0.9955
_exptl_special_details
;
;
_diffrn_ambient_temperature     153(2)
_diffrn_radiation_type     MoK\a
_diffrn_radiation_wavelength     0.71075
_diffrn_radiation_source     'fine-focus sealed tube'
_diffrn_radiation_monochromator     graphite
_diffrn_measurement_device_type     'Rigaku SCX-Mini with Mercury 2 CCD'
_diffrn_measurement_method     '\w scans'
_diffrn_detector_area_resol_mean     ?
_diffrn_reflns_number     4179
_diffrn_reflns_av_R_equivalents     0.0626
_diffrn_reflns_av_sigmaI/netI     0.0841
_diffrn_reflns_theta_min     3.43
_diffrn_reflns_theta_max     27.48
_diffrn_reflns_theta_full     27.48
_diffrn_measured_fraction_theta_max     0.999
_diffrn_measured_fraction_theta_full     0.999
_diffrn_reflns_limit_h_min     -7
_diffrn_reflns_limit_h_max     7
_diffrn_reflns_limit_k_min     -9
_diffrn_reflns_limit_k_max     9
_diffrn_reflns_limit_l_min     -11
_diffrn_reflns_limit_l_max     11
_diffrn_standards_number     0
_diffrn_standards_interval_count     ?
_diffrn_standards_interval_time     ?
_diffrn_standards_decay_%     ?
_refine_special_details
;
Refinement of <i>F</i>^2^ against ALL reflections. The weighted <i>R</i>-factor
<i>wR</i> and goodness of fit <i>S</i> are based on <i>F</i>^2^, conventional
<i>R</i>-factors <i>R</i> are based on <i>F</i>, with <i>F</i> set to zero for
negative <i>F</i>^2^. The threshold expression of <i>F</i>^2^ >
\s(<i>F</i>^2^) is used only for calculating <i>R</i>-factors(gt) <i>etc</i>.
and is not relevant to the choice of reflections for refinement.
<i>R</i>-factors based on <i>F</i>^2^ are statistically about twice as large
as those based on <i>F</i>, and <i>R</i>- factors based on ALL data will be
even larger. The direction of the twofold screw axis could not be reliably
determined.
;
_reflns_number_total     1786
_reflns_number_gt     1374
_reflns_threshold_expression     I>2\s(I)
_refine_ls_structure_factor_coef     Fsqd
_refine_ls_matrix_type     full
_refine_ls_R_factor_all     0.0815
_refine_ls_R_factor_gt     0.0567
_refine_ls_wR_factor_gt     0.1195
_refine_ls_wR_factor_ref     0.1321
_refine_ls_goodness_of_fit_ref     1.048
_refine_ls_restrained_S_all     1.033
_refine_ls_number_reflns     1786
_refine_ls_number_parameters     100
_refine_ls_number_restraints     61
_refine_ls_hydrogen_treatment     constr
_refine_ls_weighting_scheme     calc
_refine_ls_weighting_details
                 'calc w=1/[\s^2^(Fo^2^)+(0.0490P)^2^] where P=(Fo^2^+2Fc^2^)/3'
_atom_sites_solution_hydrogens     geom
_atom_sites_solution_primary     direct
_atom_sites_solution_secondary     difmap
_refine_ls_shift/su_max     0.001
_refine_ls_shift/su_mean     0.000
_refine_diff_density_max     0.191
_refine_diff_density_min     -0.227
_refine_ls_extinction_method     none
_refine_ls_extinction_coef     ?
_refine_ls_abs_structure_details     nd
_refine_ls_abs_structure_Flack     ?
loop_
    _atom_type_symbol
    _atom_type_description
    _atom_type_scat_dispersion_real
    _atom_type_scat_dispersion_imag
    _atom_type_scat_source
    'C' 'C' 0.0033 0.0016
                         'International Tables Vol C Tables 4.2.6.8 and 6.1.1.4'
    'H' 'H' 0.0000 0.0000
                         'International Tables Vol C Tables 4.2.6.8 and 6.1.1.4'
    'N' 'N' 0.0061 0.0033
                         'International Tables Vol C Tables 4.2.6.8 and 6.1.1.4'
_computing_data_collection
;
CrystalClear (Molecular Structure Corporation & Rigaku, 2008)
;
_computing_cell_refinement
;
CrystalClear (Molecular Structure Corporation & Rigaku, 2008)
;
_computing_data_reduction
;
CrystalClear (Molecular Structure Corporation & Rigaku, 2008)
;
_computing_structure_solution
;
SIR97 (Altomare et al., 1999)
;
_computing_structure_refinement     'SHELXTL/PC (Sheldrick, 2008)'
_computing_molecular_graphics     'SHELXTL/PC (Sheldrick, 2008)'
_computing_publication_material     'SHELXL97 (Sheldrick, 2008)'
loop_
    _atom_site_type_symbol
    _atom_site_label
    _atom_site_fract_x
    _atom_site_fract_y
    _atom_site_fract_z
    _atom_site_U_iso_or_equiv
    _atom_site_adp_type
    _atom_site_calc_flag
    _atom_site_refinement_flags
    _atom_site_occupancy
    _atom_site_symmetry_multiplicity
    _atom_site_disorder_assembly
    _atom_site_disorder_group
    C C1 0.2619(4) -0.0035(4) 0.5615(3) 0.0353(6) Uani d . 1 1 . .
    H H1 0.3300 -0.0409 0.6603 0.042 Uiso calc R 1 1 . .
    C C2 0.3488(4) 0.1182(4) 0.4732(3) 0.0331(6) Uani d U 1 1 . .
    H H2 0.4887 0.1802 0.4991 0.040 Uiso calc R 1 1 . .
    C C3 0.1930(4) 0.1352(3) 0.3367(3) 0.0298(6) Uani d U 1 1 . .
    H H3 0.2088 0.2109 0.2538 0.036 Uiso calc R 1 1 . .
    C C4 0.0136(4) 0.0222(4) 0.3451(2) 0.0284(5) Uani d U 1 1 . .
    C C5 -0.2014(4) -0.0146(4) 0.2387(2) 0.0348(6) Uani d U 1 1 . .
    H H5A -0.3267 0.0374 0.2818 0.042 Uiso calc R 1 1 . .
    H H5B -0.2242 -0.1486 0.2310 0.042 Uiso calc R 1 1 . .
    C C6 -0.2144(4) 0.0606(3) 0.0837(3) 0.0301(6) Uani d U 1 1 . .
    C C7 -0.3568(4) 0.1863(4) 0.0037(3) 0.0342(6) Uani d U 1 1 . .
    H H7 -0.4721 0.2516 0.0396 0.041 Uiso calc R 1 1 . .
    C C8 -0.3029(4) 0.2019(4) -0.1402(3) 0.0362(6) Uani d U 1 1 . .
    H H8 -0.3761 0.2785 -0.2195 0.043 Uiso calc R 1 1 . .
    C C9 -0.1268(4) 0.0876(4) -0.1462(2) 0.0367(6) Uani d U 1 1 . .
    H H9 -0.0530 0.0711 -0.2294 0.044 Uiso calc R 1 1 . .
    N N1 0.0597(4) -0.0620(3) 0.4825(2) 0.0344(6) Uani d U 1 1 . .
    H H1N -0.0283 -0.1423 0.5153 0.041 Uiso calc R 1 1 . .
    N N2 -0.0764(3) 0.0011(3) -0.0094(2) 0.0336(5) Uani d U 1 1 . .
    H H2N 0.0302 -0.0813 0.0148 0.040 Uiso calc R 1 1 . .
loop_
    _atom_site_aniso_label
    _atom_site_aniso_U_11
    _atom_site_aniso_U_22
    _atom_site_aniso_U_33
    _atom_site_aniso_U_12
    _atom_site_aniso_U_13
    _atom_site_aniso_U_23
    C1 0.0380(14) 0.0427(15) 0.0244(12) 0.0079(13) 0.0037(11) -0.0002(12)
    C2 0.0322(13) 0.0322(14) 0.0356(13) -0.0001(11) 0.0082(11) -0.0078(11)
    C3 0.0366(13) 0.0265(13) 0.0292(12) -0.0002(10) 0.0135(11) 0.0000(10)
    C4 0.0349(12) 0.0269(13) 0.0249(11) 0.0027(10) 0.0096(10) 0.0001(9)
    C5 0.0311(12) 0.0358(14) 0.0388(14) -0.0030(11) 0.0103(11) 0.0009(11)
    C6 0.0281(12) 0.0290(14) 0.0322(13) -0.0035(10) 0.0030(10) -0.0048(10)
    C7 0.0248(13) 0.0328(14) 0.0438(15) 0.0010(11) 0.0031(11) 0.0001(11)
    C8 0.0343(14) 0.0296(14) 0.0394(14) -0.0002(11) -0.0070(12) 0.0034(11)
    C9 0.0459(14) 0.0375(16) 0.0248(13) -0.0032(13) 0.0016(11) -0.0026(11)
    N1 0.0388(12) 0.0334(13) 0.0323(11) -0.0030(10) 0.0100(10) 0.0038(9)
    N2 0.0371(11) 0.0287(11) 0.0345(11) 0.0064(10) 0.0058(9) 0.0006(9)
_geom_special_details
;
All e.s.d.'s (except the e.s.d. in the dihedral angle between two l.s. planes)
are estimated using the full covariance matrix. The cell e.s.d.'s are taken
into account individually in the estimation of e.s.d.'s in distances, angles
and torsion angles; correlations between e.s.d.'s in cell parameters are only
used when they are defined by crystal symmetry. An approximate (isotropic)
treatment of cell e.s.d.'s is used for estimating e.s.d.'s involving l.s.
planes.
;
loop_
    _geom_bond_atom_site_label_1
    _geom_bond_atom_site_label_2
    _geom_bond_site_symmetry_2
    _geom_bond_distance
    _geom_bond_publ_flag
    C1 C2 . 1.363(4) ?
    C1 N1 . 1.364(3) ?
    C1 H1 . 0.9500 ?
    C2 C3 . 1.410(3) ?
    C2 H2 . 0.9500 ?
    C3 C4 . 1.377(3) ?
    C3 H3 . 0.9500 ?
    C4 N1 . 1.365(3) ?
    C4 C5 . 1.490(3) ?
    C5 C6 . 1.491(3) ?
    C5 H5A . 0.9900 ?
    C5 H5B . 0.9900 ?
    C6 N2 . 1.361(3) ?
    C6 C7 . 1.370(3) ?
    C7 C8 . 1.402(3) ?
    C7 H7 . 0.9500 ?
    C8 C9 . 1.363(3) ?
    C8 H8 . 0.9500 ?
    C9 N2 . 1.369(3) ?
    C9 H9 . 0.9500 ?
    N1 H1N . 0.8800 ?
    N2 H2N . 0.8800 ?
loop_
    _geom_angle_atom_site_label_1
    _geom_angle_atom_site_label_2
    _geom_angle_atom_site_label_3
    _geom_angle_site_symmetry_1
    _geom_angle_site_symmetry_3
    _geom_angle
    _geom_angle_publ_flag
    C2 C1 N1 . . 107.8(2) ?
    C2 C1 H1 . . 126.1 ?
    N1 C1 H1 . . 126.1 ?
    C1 C2 C3 . . 107.5(2) ?
    C1 C2 H2 . . 126.3 ?
    C3 C2 H2 . . 126.3 ?
    C4 C3 C2 . . 107.7(2) ?
    C4 C3 H3 . . 126.2 ?
    C2 C3 H3 . . 126.2 ?
    N1 C4 C3 . . 107.0(2) ?
    N1 C4 C5 . . 120.6(2) ?
    C3 C4 C5 . . 132.4(2) ?
    C4 C5 C6 . . 115.1(2) ?
    C4 C5 H5A . . 108.5 ?
    C6 C5 H5A . . 108.5 ?
    C4 C5 H5B . . 108.5 ?
    C6 C5 H5B . . 108.5 ?
    H5A C5 H5B . . 107.5 ?
    N2 C6 C7 . . 106.7(2) ?
    N2 C6 C5 . . 122.0(2) ?
    C7 C6 C5 . . 131.2(2) ?
    C6 C7 C8 . . 108.1(2) ?
    C6 C7 H7 . . 125.9 ?
    C8 C7 H7 . . 125.9 ?
    C9 C8 C7 . . 107.8(2) ?
    C9 C8 H8 . . 126.1 ?
    C7 C8 H8 . . 126.1 ?
    C8 C9 N2 . . 107.0(2) ?
    C8 C9 H9 . . 126.5 ?
    N2 C9 H9 . . 126.5 ?
    C1 N1 C4 . . 110.1(2) ?
    C1 N1 H1N . . 124.9 ?
    C4 N1 H1N . . 124.9 ?
    C6 N2 C9 . . 110.5(2) ?
    C6 N2 H2N . . 124.8 ?
    C9 N2 H2N . . 124.8 ?
loop_
    _geom_torsion_atom_site_label_1
    _geom_torsion_atom_site_label_2
    _geom_torsion_atom_site_label_3
    _geom_torsion_atom_site_label_4
    _geom_torsion_site_symmetry_1
    _geom_torsion_site_symmetry_2
    _geom_torsion_site_symmetry_3
    _geom_torsion_site_symmetry_4
    _geom_torsion
    _geom_torsion_publ_flag
    N1 C1 C2 C3 . . . . 0.5(3) ?
    C1 C2 C3 C4 . . . . -0.1(3) ?
    C2 C3 C4 N1 . . . . -0.4(3) ?
    C2 C3 C4 C5 . . . . 178.4(3) ?
    N1 C4 C5 C6 . . . . -170.1(2) ?
    C3 C4 C5 C6 . . . . 11.2(4) ?
    C4 C5 C6 N2 . . . . 64.4(3) ?
    C4 C5 C6 C7 . . . . -118.6(3) ?
    N2 C6 C7 C8 . . . . 0.1(3) ?
    C5 C6 C7 C8 . . . . -177.2(2) ?
    C6 C7 C8 C9 . . . . -0.7(3) ?
    C7 C8 C9 N2 . . . . 1.1(3) ?
    C2 C1 N1 C4 . . . . -0.8(3) ?
    C3 C4 N1 C1 . . . . 0.7(3) ?
    C5 C4 N1 C1 . . . . -178.3(2) ?
    C7 C6 N2 C9 . . . . 0.6(3) ?
    C5 C6 N2 C9 . . . . 178.2(2) ?
    C8 C9 N2 C6 . . . . -1.0(3) ?
loop_
    _geom_hbond_atom_site_label_D
    _geom_hbond_atom_site_label_H
    _geom_hbond_atom_site_label_A
    _geom_hbond_site_symmetry_A
    _geom_hbond_distance_DH
    _geom_hbond_distance_HA
    _geom_hbond_distance_DA
    _geom_hbond_angle_DHA
    N1 H1N Cg1 2_546 0.88 2.53 3.357(3) 156
    N2 H2N Cg2 2_545 0.88 2.53 3.363(3) 159
