# Supplementary material for: 2-[(1H-Pyrrol-2-yl)meth­yl]-1H-pyrrole
Source: Acta Crystallogr Sect E Struct Rep Online. 2013 Oct 23;69(Pt 11):o1697. doi: 10.1107/S1600536813028365 (PMC3884347; doi:10.1107/S1600536813028365)
Supplement: Supplementary file 2 [file e-69-o1697-Isup2.hkl]

#
# h,k,l, Fc-squared, Fo-squared, sigma(Fo-squared) and status flag
#
data_I
_shelx_title ' kjh-i3, colorless needle'
_shelx_refln_list_code          4
_shelx_F_calc_maximum       57.83
_exptl_crystal_F_000       156.00
_reflns_d_resolution_high  0.7701
 
loop_
 _symmetry_equiv_pos_as_xyz
 'x, y, z'
 '-x, y+1/2, -z'
 
_cell_length_a     6.0480
_cell_length_b     7.3120
_cell_length_c     9.0240
_cell_angle_alpha  90.000
_cell_angle_beta  100.780
_cell_angle_gamma  90.000
 
_shelx_F_squared_multiplier     1.000
 
loop_
 _refln_index_h
 _refln_index_k
 _refln_index_l
 _refln_F_squared_calc
 _refln_F_squared_meas
 _refln_F_squared_sigma
 _refln_observed_status
   1  -9   0       29.47       28.98      4.87 o
   2  -9   0        8.56        5.87      2.89 o
   0  -8   0        3.36        1.86      2.50 o
   1  -8   0        3.20        3.77      1.82 o
   2  -8   0        7.43        9.49      2.56 o
   3  -8   0        2.17       -0.49      2.31 o
   4  -8   0        2.85        2.33      3.83 o
   1  -7   0       44.18       52.60      6.78 o
   2  -7   0       27.13       29.82      3.92 o
   3  -7   0       24.83       23.40      5.37 o
   4  -7   0        6.43        5.72      2.84 o
   5  -7   0        5.30        5.92      3.03 o
   0  -6   0       32.55       34.60      4.36 o
   1  -6   0        1.28        2.57      1.35 o
   2  -6   0        2.74        1.01      1.44 o
   3  -6   0       20.61       19.16      6.05 o
   4  -6   0        9.87       12.11      2.46 o
   5  -6   0        1.68        5.65      2.91 o
   1  -5   0      124.18      133.68     20.01 o
   2  -5   0       27.69       32.50      4.87 o
   3  -5   0       10.23        8.17      0.97 o
   4  -5   0       14.92       12.96      2.00 o
   5  -5   0        8.13        6.91      1.34 o
   6  -5   0       12.04       16.98      3.49 o
   0  -4   0      120.13      124.24      9.45 o
   1  -4   0       58.77       73.03      3.97 o
   2  -4   0        5.54        6.50      1.20 o
   3  -4   0       38.93       37.43      3.54 o
   4  -4   0       42.33       44.03      2.77 o
   5  -4   0        6.37        6.94      1.22 o
   6  -4   0        6.95        6.16      1.70 o
   1  -3   0        7.60        6.75      1.17 o
   2  -3   0      379.27      349.20     24.82 o
   3  -3   0       16.55       18.00      1.68 o
   4  -3   0       55.56       55.52      3.52 o
   5  -3   0       19.30       18.99      1.84 o
   6  -3   0       10.83       16.52      2.48 o
   7  -3   0        3.78        3.48      1.85 o
   0  -2   0     2620.63     2910.65    174.12 o
   1  -2   0     1305.59     1315.43     38.80 o
   2  -2   0      230.90      182.46     20.39 o
   3  -2   0        4.21        3.81      0.72 o
   4  -2   0       58.04       60.84      4.51 o
   5  -2   0       11.64       12.79      1.38 o
   6  -2   0       30.54       33.57      3.43 o
   7  -2   0        5.75        8.03      2.04 o
   1  -1   0      209.91      201.36      4.59 o
   2  -1   0      198.71      214.07     12.36 o
   3  -1   0       17.74       20.67      1.30 o
   4  -1   0       68.95       80.92      3.44 o
   5  -1   0        5.69        5.74      0.89 o
   6  -1   0        2.08        2.18      0.79 o
   7  -1   0        1.24        1.89      1.84 o
   1   0   0     1042.32      836.06     12.94 o
   2   0   0      210.92      189.01      4.84 o
   3   0   0       88.59       85.42      5.97 o
   4   0   0        3.46        4.53      0.74 o
   5   0   0        5.65        5.30      0.84 o
   6   0   0        3.61        4.21      0.96 o
   7   0   0       28.60       24.65      5.77 o
   1   1   0      209.89      183.88      6.02 o
   2   1   0      198.62      192.53      5.80 o
   3   1   0       17.75       15.27      1.18 o
   4   1   0       68.96       72.06      3.39 o
   5   1   0        5.70        6.41      1.05 o
   6   1   0        2.09        0.44      0.84 o
   7   1   0        1.25        1.53      1.55 o
   0   2   0     2621.45     2914.04     80.27 o
   1   2   0     1305.62     1294.90     34.63 o
   2   2   0      230.76      226.59      5.99 o
   3   2   0        4.22        3.75      0.76 o
   4   2   0       58.04       55.73      2.94 o
   5   2   0       11.62       14.63      1.38 o
   6   2   0       30.51       28.51      2.39 o
   7   2   0        5.76        8.25      2.13 o
   1   3   0        7.60        8.15      0.65 o
   2   3   0      379.32      390.64     11.93 o
   3   3   0       16.55       17.67      1.18 o
   4   3   0       55.59       61.74      3.68 o
   5   3   0       19.31       20.96      2.53 o
   6   3   0       10.81       13.03      2.10 o
   7   3   0        3.78        1.21      3.55 o
   0   4   0      120.15      161.81     12.39 o
   1   4   0       58.87       66.36      7.08 o
   2   4   0        5.56        6.86      1.09 o
   3   4   0       38.93       38.46      2.22 o
   4   4   0       42.33       36.59      5.45 o
   5   4   0        6.36        6.53      1.50 o
   6   4   0        6.96        9.39      2.03 o
   1   5   0      124.24      118.85     18.06 o
   2   5   0       27.74       32.31      1.95 o
   3   5   0       10.21       10.95      1.24 o
   4   5   0       14.90       13.57      1.76 o
   5   5   0        8.15        9.80      2.07 o
   6   5   0       12.03       15.02      3.74 o
   0   6   0       32.58       26.90      3.82 o
   1   6   0        1.28        3.19      1.22 o
   2   6   0        2.74        3.75      0.83 o
   3   6   0       20.61       16.59      1.74 o
   4   6   0        9.87       13.67      1.98 o
   5   6   0        1.68        0.90      1.69 o
   1   7   0       44.20       52.95      5.77 o
   2   7   0       27.09       29.25      3.64 o
   3   7   0       24.82       27.25      3.29 o
   4   7   0        6.45        7.04      1.99 o
   5   7   0        5.29        9.59      3.80 o
   0   8   0        3.36        4.92      3.22 o
   1   8   0        3.20        3.13      1.69 o
   2   8   0        7.43        9.52      2.55 o
   3   8   0        2.17       -1.50      1.75 o
   4   8   0        2.84        7.48      2.60 o
   1   9   0       29.45       27.52      4.24 o
   2   9   0        8.55        8.57      2.70 o
  -2  -9   1        1.69        1.08      2.09 o
  -1  -9   1        1.69        3.39      2.49 o
   0  -9   1       10.27        8.67      2.70 o
   1  -9   1        7.32        6.75      2.63 o
   2  -9   1        2.04        1.99      2.39 o
  -4  -8   1        4.06        6.57      2.18 o
  -3  -8   1        1.40        1.99      1.86 o
  -2  -8   1       36.91       33.51      4.97 o
  -1  -8   1       13.16       16.56      3.15 o
   0  -8   1       18.22       17.07      3.86 o
   1  -8   1       17.58       16.60      5.19 o
   2  -8   1       23.09       21.94      7.41 o
   3  -8   1        2.76        0.29      1.70 o
  -5  -7   1        1.77        2.54      2.52 o
  -4  -7   1        0.14        1.72      1.67 o
  -3  -7   1        0.39        2.89      1.94 o
  -2  -7   1        2.44        3.23      1.85 o
  -1  -7   1        6.36        8.34      2.14 o
   0  -7   1       23.06       28.24      3.28 o
   1  -7   1        6.71        7.67      1.89 o
   2  -7   1       15.64       14.43      2.57 o
   3  -7   1        2.24        5.40      5.47 o
   4  -7   1        0.04       -1.42      2.66 o
   5  -7   1        0.18        1.14      1.94 o
  -6  -6   1        0.03        0.96      1.97 o
  -5  -6   1        3.37        1.53      1.51 o
  -4  -6   1       12.29       13.87      2.72 o
  -3  -6   1       16.26       13.90      2.37 o
  -2  -6   1       34.45       37.23      4.81 o
  -1  -6   1        4.19        7.06      1.66 o
   0  -6   1       89.17       92.41      7.06 o
   1  -6   1        8.79       10.72      2.44 o
   2  -6   1       35.91       35.06      3.61 o
   3  -6   1       18.83       14.20      2.74 o
   4  -6   1       31.08       23.85      6.70 o
   5  -6   1        5.17        3.90      2.11 o
  -6  -5   1        2.24        0.96      1.80 o
  -5  -5   1       21.85       21.67      4.51 o
  -4  -5   1       12.85       12.73      2.07 o
  -3  -5   1        5.03        4.63      1.17 o
  -2  -5   1       13.57       15.16      2.06 o
  -1  -5   1       71.56       64.24      4.23 o
   0  -5   1        5.96        7.41      1.30 o
   1  -5   1        4.88        6.28      1.37 o
   2  -5   1       24.83       25.69      3.56 o
   3  -5   1       36.32       27.98      3.24 o
   4  -5   1       39.42       35.59      4.35 o
   5  -5   1        0.95        2.69      2.04 o
   6  -5   1        1.68       -0.56      2.01 o
  -7  -4   1       15.09       14.77      4.62 o
  -6  -4   1        9.98        8.86      2.09 o
  -5  -4   1        0.04       -0.10      1.16 o
  -4  -4   1        4.02        1.54      1.36 o
  -3  -4   1       22.46       22.35      1.85 o
  -2  -4   1       31.03       31.98      1.62 o
  -1  -4   1      112.41      106.38      6.59 o
   0  -4   1       59.39       61.44      9.21 o
   1  -4   1      200.24      214.60     10.90 o
   2  -4   1       32.48       29.33      1.29 o
   3  -4   1      118.33      106.20      8.08 o
   4  -4   1       79.47       80.40      3.76 o
   5  -4   1        6.39        5.48      1.40 o
   6  -4   1       12.35       10.86      1.96 o
  -7  -3   1        1.07        4.25      2.91 o
  -6  -3   1        5.76        5.14      1.41 o
  -5  -3   1       94.29       90.26      6.17 o
  -4  -3   1       28.05       27.89      2.44 o
  -3  -3   1       23.92       26.00      3.30 o
  -2  -3   1      262.67      258.40     21.19 o
  -1  -3   1       21.02       18.60      0.90 o
   0  -3   1       56.63       61.77      4.52 o
   1  -3   1       88.82       95.18      5.51 o
   2  -3   1      168.55      170.53      5.71 o
   3  -3   1       44.63       45.56      2.74 o
   4  -3   1       54.27       51.16      2.41 o
   5  -3   1       57.26       57.11      4.08 o
   6  -3   1        2.44        0.24      1.27 o
   7  -3   1        3.11        4.04      2.91 o
  -7  -2   1        5.05        4.64      3.10 o
  -6  -2   1       14.89       12.38      1.56 o
  -5  -2   1       10.72       12.23      1.66 o
  -4  -2   1        1.47        2.01      0.82 o
  -3  -2   1        4.62        5.27      0.74 o
  -2  -2   1       79.76       76.37      2.92 o
  -1  -2   1      633.57      723.24     40.89 o
   0  -2   1      262.92      279.73     22.09 o
   1  -2   1      652.44      668.74     16.87 o
   2  -2   1       23.32       20.13      1.58 o
   3  -2   1      410.34      415.49     19.32 o
   4  -2   1       30.21       30.68      4.85 o
   5  -2   1        0.66        1.51      0.61 o
   6  -2   1        2.91        3.76      1.81 o
   7  -2   1        3.57        3.19      2.79 o
  -7  -1   1        4.67        5.04      2.66 o
  -6  -1   1       46.01       38.73      2.64 o
  -5  -1   1      145.97      119.82      5.44 o
  -4  -1   1      186.96      177.97     14.66 o
  -3  -1   1       33.48       43.23      1.82 o
  -2  -1   1      181.04      164.41      5.27 o
  -1  -1   1     3344.23     2965.46     70.67 o
   0  -1   1      351.08      289.86      5.73 o
   1  -1   1     1561.95     1604.96     32.28 o
   2  -1   1      285.01      294.65      7.36 o
   3  -1   1       68.55       61.02      3.24 o
   4  -1   1        4.62        4.56      0.83 o
   5  -1   1       89.63       72.43     10.17 o
   6  -1   1        2.83        3.75      1.97 o
   7  -1   1       12.51       18.26      3.42 o
  -7   0   1        0.11        2.84      2.82 o
  -6   0   1        9.24        8.65      1.07 o
  -5   0   1       18.19       19.41      2.69 o
  -4   0   1        1.32        2.45      0.61 o
  -3   0   1        7.10        6.58      0.72 o
  -2   0   1        0.98        1.10      0.46 o
  -1   0   1        2.62        2.60      0.24 o
   1   0   1       48.35       44.15      2.42 o
   2   0   1       65.49       63.97      2.17 o
   3   0   1      184.96      198.28      8.40 o
   4   0   1      127.08      134.91      5.38 o
   5   0   1        0.01        0.39      1.37 o
   6   0   1        2.77        2.06      2.35 o
   7   0   1        7.83       11.32      2.42 o
  -7   1   1        4.67        3.92      1.63 o
  -6   1   1       46.04       42.82      2.70 o
  -5   1   1      146.00      130.34     13.06 o
  -4   1   1      187.04      173.83      7.90 o
  -3   1   1       33.42       41.34      3.51 o
  -2   1   1      180.85      160.06     13.31 o
  -1   1   1     3344.63     2972.90     67.43 o
   0   1   1      351.07      298.23      3.77 o
   1   1   1     1562.13     1582.56     58.96 o
   2   1   1      284.93      281.65      8.73 o
   3   1   1       68.64       71.99      4.89 o
   4   1   1        4.62        7.31      0.88 o
   5   1   1       89.53       90.66      4.38 o
   6   1   1        2.83        4.97      1.81 o
   7   1   1       12.52       14.66      2.61 o
  -7   2   1        5.04        3.86      3.32 o
  -6   2   1       14.88       15.28      1.57 o
  -5   2   1       10.74       12.12      1.47 o
  -4   2   1        1.47        3.71      1.42 o
  -3   2   1        4.62        8.82      3.02 o
  -2   2   1       79.71       76.97      2.47 o
  -1   2   1      633.69      665.13     16.84 o
   0   2   1      263.05      255.76     13.58 o
   1   2   1      652.29      686.13     21.53 o
   2   2   1       23.31       19.03      2.34 o
   3   2   1      410.35      473.86     18.13 o
   4   2   1       30.22       31.88      1.93 o
   5   2   1        0.66        2.06      0.97 o
   6   2   1        2.92        4.89      1.53 o
   7   2   1        3.57        2.77      1.55 o
  -7   3   1        1.07        0.99      1.79 o
  -6   3   1        5.78        6.39      1.57 o
  -5   3   1       94.33      105.11      7.66 o
  -4   3   1       28.06       25.96      1.68 o
  -3   3   1       23.97       25.90      1.35 o
  -2   3   1      262.77      263.40     13.00 o
  -1   3   1       21.02       19.89      1.28 o
   0   3   1       56.65       62.58      2.56 o
   1   3   1       88.85       84.85      3.04 o
   2   3   1      168.70      173.32      6.79 o
   3   3   1       44.56       53.40      5.51 o
   4   3   1       54.21       63.97      4.57 o
   5   3   1       57.28       61.65      5.09 o
   6   3   1        2.43        4.62      1.89 o
   7   3   1        3.11        0.87      1.85 o
  -7   4   1       15.09       16.69      3.65 o
  -6   4   1        9.99       13.64      1.94 o
  -5   4   1        0.04       -1.57      0.92 o
  -4   4   1        4.02        4.57      0.95 o
  -3   4   1       22.44       22.55      1.49 o
  -2   4   1       31.06       30.87      2.37 o
  -1   4   1      112.55      110.41      6.73 o
   0   4   1       59.36       63.62      2.35 o
   1   4   1      200.25      210.08     15.67 o
   2   4   1       32.44       29.86      1.81 o
   3   4   1      118.34      114.83      5.82 o
   4   4   1       79.48       93.14     10.72 o
   5   4   1        6.38        8.20      2.10 o
   6   4   1       12.37       13.32      3.18 o
  -6   5   1        2.24        6.92      2.05 o
  -5   5   1       21.87       20.93      1.95 o
  -4   5   1       12.86       11.93      1.59 o
  -3   5   1        5.01        6.74      1.08 o
  -2   5   1       13.59       14.66      1.22 o
  -1   5   1       71.57       64.48     11.69 o
   0   5   1        5.97        5.98      1.10 o
   1   5   1        4.87        5.89      1.02 o
   2   5   1       24.80       25.46      1.77 o
   3   5   1       36.30       33.16      2.24 o
   4   5   1       39.42       36.76      3.63 o
   5   5   1        0.95        3.09      1.76 o
   6   5   1        1.68        0.96      1.67 o
  -6   6   1        0.03        0.46      2.63 o
  -5   6   1        3.36        5.86      4.80 o
  -4   6   1       12.29       14.98      1.83 o
  -3   6   1       16.26       17.83      3.26 o
  -2   6   1       34.40       27.82      4.11 o
  -1   6   1        4.18        6.85      1.78 o
   0   6   1       89.30      115.79      8.16 o
   1   6   1        8.77        8.18      2.33 o
   2   6   1       35.85       35.87      3.02 o
   3   6   1       18.82       15.60      1.75 o
   4   6   1       31.10       32.52      3.16 o
   5   6   1        5.17        6.47      2.22 o
  -5   7   1        1.77       -1.26      1.71 o
  -4   7   1        0.14        1.44      1.75 o
  -3   7   1        0.39        1.71      1.94 o
  -2   7   1        2.44        4.66      1.94 o
  -1   7   1        6.36        7.36      1.93 o
   0   7   1       23.07       26.78      3.46 o
   1   7   1        6.70        8.79      2.04 o
   2   7   1       15.63       15.85      2.50 o
   3   7   1        2.23        3.71      1.89 o
   4   7   1        0.04        2.50      1.81 o
   5   7   1        0.18       -1.47      2.94 o
  -4   8   1        4.06        0.16      1.91 o
  -3   8   1        1.40        1.77      2.36 o
  -2   8   1       36.90       44.49      7.45 o
  -1   8   1       13.15       14.53      3.19 o
   0   8   1       18.20       22.00      3.67 o
   1   8   1       17.57       21.18      5.94 o
   2   8   1       23.09       21.29      3.39 o
   3   8   1        2.76        5.29      2.77 o
  -2   9   1        1.69        3.56      2.47 o
  -1   9   1        1.69        4.09      2.10 o
   0   9   1       10.27       10.52      2.71 o
   1   9   1        7.31        5.97      2.29 o
   2   9   1        2.04        3.52      2.15 o
  -2  -9   2       12.24       11.63      3.18 o
  -1  -9   2        6.30        8.36      3.08 o
   0  -9   2        5.54        9.31      3.35 o
   1  -9   2        4.29        9.56      2.51 o
  -4  -8   2        1.18        0.63      1.94 o
  -3  -8   2        2.21        3.18      1.89 o
  -2  -8   2        5.32        7.11      2.83 o
  -1  -8   2        8.71        7.74      2.51 o
   0  -8   2        2.02        5.33      4.10 o
   1  -8   2        7.79       10.08      2.73 o
   2  -8   2        0.48        1.32      1.60 o
   3  -8   2        3.34        3.92      4.62 o
  -5  -7   2        5.77        3.41      2.11 o
  -4  -7   2        4.70        4.72      2.03 o
  -3  -7   2       41.44       41.83      4.55 o
  -2  -7   2       20.96       21.44      3.04 o
  -1  -7   2       20.25       24.31      3.81 o
   0  -7   2        0.18       -2.55      1.28 o
   1  -7   2       17.49       19.35      2.61 o
   2  -7   2       18.62       14.11      2.62 o
   3  -7   2       24.18       21.12      2.80 o
   4  -7   2       20.57       21.07      6.48 o
  -6  -6   2        1.09        5.23      2.78 o
  -5  -6   2        1.60        1.23      2.62 o
  -4  -6   2        3.22        3.63      4.17 o
  -3  -6   2       20.39       20.65      4.42 o
  -2  -6   2       21.59       20.51      2.72 o
  -1  -6   2        2.25        4.42      1.52 o
   0  -6   2        0.43        0.86      1.20 o
   1  -6   2       16.11       17.61      2.36 o
   2  -6   2       10.30        9.16      1.76 o
   3  -6   2       24.10       20.64      2.33 o
   4  -6   2       10.04       11.83      2.88 o
   5  -6   2       27.57       24.66      4.46 o
  -6  -5   2        3.29        2.19      1.75 o
  -5  -5   2       23.83       23.97      2.33 o
  -4  -5   2       16.38       15.32      2.00 o
  -3  -5   2       27.37       21.37      1.89 o
  -2  -5   2       17.18       17.89      1.19 o
  -1  -5   2        4.11        3.96      0.59 o
   0  -5   2        7.61        9.47      1.59 o
   1  -5   2       11.01        9.84      1.76 o
   2  -5   2       45.01       41.81      9.81 o
   3  -5   2      179.67      154.77      9.94 o
   4  -5   2       65.96       60.59      6.32 o
   5  -5   2        4.43        7.61      2.36 o
   6  -5   2        7.35       14.77      4.81 o
  -7  -4   2        0.66        2.63      2.71 o
  -6  -4   2       10.72       10.04      1.91 o
  -5  -4   2        9.98       11.43      1.55 o
  -4  -4   2        4.15        5.98      1.39 o
  -3  -4   2       48.14       47.71      2.84 o
  -2  -4   2        9.94       10.42      1.09 o
  -1  -4   2      174.60      184.58      7.64 o
   0  -4   2       48.40       52.87      3.13 o
   1  -4   2        3.01        3.41      0.95 o
   2  -4   2      114.98      103.17      4.12 o
   3  -4   2       88.79       87.46      4.54 o
   4  -4   2       10.86       10.50      1.62 o
   5  -4   2       18.23       16.87      2.30 o
   6  -4   2       11.19       16.13      3.75 o
  -7  -3   2        1.74        0.49      2.71 o
  -6  -3   2        7.11        9.55      1.45 o
  -5  -3   2       22.36       22.25      2.10 o
  -4  -3   2       27.38       30.07      2.33 o
  -3  -3   2        7.67        7.82      1.10 o
  -2  -3   2      195.03      191.15     17.65 o
  -1  -3   2      192.97      208.15      8.59 o
   0  -3   2      113.97      115.32      4.79 o
   1  -3   2       36.37       33.23      3.92 o
   2  -3   2      380.12      391.44     13.04 o
   3  -3   2       73.24       75.50      4.50 o
   4  -3   2       24.18       23.69      2.09 o
   5  -3   2       26.45       24.46      3.08 o
   6  -3   2       10.17       12.58      2.64 o
  -7  -2   2       16.36       23.37      4.45 o
  -6  -2   2       56.29       46.72      3.20 o
  -5  -2   2       32.75       35.50      3.61 o
  -4  -2   2        2.27        2.48      0.71 o
  -3  -2   2       86.93       87.69      6.81 o
  -2  -2   2       66.08       64.49      3.02 o
  -1  -2   2      570.77      614.61     23.87 o
   0  -2   2       79.86       68.25      4.94 o
   1  -2   2      346.00      348.94      9.42 o
   2  -2   2       58.46       57.97      1.57 o
   3  -2   2        0.42        0.76      0.42 o
   4  -2   2       61.14       59.08      6.23 o
   5  -2   2       15.69       13.31      1.55 o
   6  -2   2       43.86       38.72      4.38 o
   7  -2   2        4.85        5.41      2.82 o
  -7  -1   2        5.44        7.10      1.78 o
  -6  -1   2       13.82       11.38      1.61 o
  -5  -1   2        4.54        5.10      1.29 o
  -4  -1   2        8.44        8.56      0.95 o
  -3  -1   2        3.74        3.35      0.50 o
  -2  -1   2      246.41      261.36     22.04 o
  -1  -1   2      689.77      658.46     38.42 o
   0  -1   2      531.37      532.51     15.79 o
   1  -1   2       67.39       70.62      4.00 o
   2  -1   2      173.87      189.95     11.45 o
   3  -1   2       48.92       54.63      2.24 o
   4  -1   2       20.24       20.70      1.32 o
   5  -1   2        2.52        2.15      1.62 o
   6  -1   2       26.81       32.87      4.60 o
   7  -1   2        3.05        9.33      3.79 o
  -7   0   2       48.68       39.04      3.65 o
  -6   0   2      115.15      106.51      9.12 o
  -5   0   2       52.02       49.22      2.64 o
  -4   0   2       10.95       10.62      1.59 o
  -3   0   2      260.35      258.66      7.63 o
  -2   0   2       38.82       41.40      3.84 o
  -1   0   2       11.62        8.89      0.35 o
   0   0   2      841.36      656.38     10.89 o
   1   0   2        0.87        1.47      0.32 o
   2   0   2      219.76      230.26      7.81 o
   3   0   2      129.59      136.66      4.27 o
   4   0   2      109.70      100.16      8.20 o
   5   0   2       10.81        9.52      1.83 o
   6   0   2       20.69       28.72      4.97 o
   7   0   2        4.56        2.80      2.25 o
  -7   1   2        5.44        6.46      1.85 o
  -6   1   2       13.82       13.47      1.32 o
  -5   1   2        4.55        5.08      3.04 o
  -4   1   2        8.43        9.90      1.36 o
  -3   1   2        3.73        3.05      0.45 o
  -2   1   2      246.41      244.65     10.36 o
  -1   1   2      689.82      682.30     13.45 o
   0   1   2      531.49      514.23     10.95 o
   1   1   2       67.44       71.44      3.33 o
   2   1   2      173.86      186.45      8.20 o
   3   1   2       48.90       51.88      3.58 o
   4   1   2       20.26       19.17      2.28 o
   5   1   2        2.53        1.10      2.83 o
   6   1   2       26.80       33.20      3.77 o
   7   1   2        3.05        1.85      2.47 o
  -7   2   2       16.39       15.35      2.35 o
  -6   2   2       56.33       58.07      6.86 o
  -5   2   2       32.76       47.12      7.10 o
  -4   2   2        2.27        6.28      1.85 o
  -3   2   2       86.94       90.78      8.33 o
  -2   2   2       65.99       69.88      2.26 o
  -1   2   2      570.56      648.44     26.07 o
   0   2   2       79.92       78.08      2.08 o
   1   2   2      345.84      366.88     12.33 o
   2   2   2       58.38       54.39      3.05 o
   3   2   2        0.42        1.53      1.52 o
   4   2   2       61.14       65.71      4.92 o
   5   2   2       15.68       15.14      2.35 o
   6   2   2       43.83       38.55      4.28 o
   7   2   2        4.86        6.19      2.21 o
  -7   3   2        1.75        3.69      1.84 o
  -6   3   2        7.12        7.92      1.39 o
  -5   3   2       22.37       20.94      1.73 o
  -4   3   2       27.35       24.70      1.77 o
  -3   3   2        7.66        7.33      0.80 o
  -2   3   2      195.14      190.75     17.06 o
  -1   3   2      193.04      207.44      5.74 o
   0   3   2      113.93      107.24      7.54 o
   1   3   2       36.40       35.45      2.96 o
   2   3   2      380.12      436.35     17.86 o
   3   3   2       73.19       81.88      5.22 o
   4   3   2       24.15       22.78      2.80 o
   5   3   2       26.45       31.91      3.59 o
   6   3   2       10.18       11.19      2.61 o
  -7   4   2        0.66        3.79      3.08 o
  -6   4   2       10.74       12.00      2.24 o
  -5   4   2        9.99        9.66      1.53 o
  -4   4   2        4.15        6.03      0.99 o
  -3   4   2       48.13       45.32      3.35 o
  -2   4   2        9.92        8.49      0.76 o
  -1   4   2      174.62      182.84      5.60 o
   0   4   2       48.33       49.35      2.42 o
   1   4   2        3.00        5.53      0.83 o
   2   4   2      114.96      114.08      5.36 o
   3   4   2       88.78       99.15      7.14 o
   4   4   2       10.85       15.60      3.95 o
   5   4   2       18.22       18.64      2.90 o
   6   4   2       11.20       15.11      3.11 o
  -6   5   2        3.29        1.38      1.75 o
  -5   5   2       23.86       26.85      2.69 o
  -4   5   2       16.38       17.23      2.49 o
  -3   5   2       27.32       25.93      1.65 o
  -2   5   2       17.18       15.40      2.25 o
  -1   5   2        4.11        3.87      1.23 o
   0   5   2        7.61        8.30      0.90 o
   1   5   2       11.02       13.34      1.29 o
   2   5   2       45.06       41.54      2.52 o
   3   5   2      179.66      189.50      9.67 o
   4   5   2       65.91       65.97      5.94 o
   5   5   2        4.44        3.42      2.88 o
   6   5   2        7.35       10.84      3.58 o
  -6   6   2        1.10        2.28      3.78 o
  -5   6   2        1.60        0.87      1.35 o
  -4   6   2        3.22        2.33      1.18 o
  -3   6   2       20.38       18.30      1.76 o
  -2   6   2       21.58       24.80      4.02 o
  -1   6   2        2.26        1.29      1.73 o
   0   6   2        0.43        0.39      0.69 o
   1   6   2       16.10       13.24      1.32 o
   2   6   2       10.31       11.13      1.51 o
   3   6   2       24.12       21.67      2.21 o
   4   6   2       10.05       10.32      2.61 o
   5   6   2       27.56       34.19      4.43 o
  -5   7   2        5.77        0.09      2.68 o
  -4   7   2        4.69        5.83      1.90 o
  -3   7   2       41.41       47.28     11.56 o
  -2   7   2       20.93       18.16      2.89 o
  -1   7   2       20.28       24.45      3.22 o
   0   7   2        0.18        2.17      1.50 o
   1   7   2       17.51       19.40      6.45 o
   2   7   2       18.62       19.04      3.87 o
   3   7   2       24.20       21.38      2.44 o
   4   7   2       20.59       17.80      5.39 o
  -4   8   2        1.18        2.21      3.39 o
  -3   8   2        2.21        1.96      1.96 o
  -2   8   2        5.32        7.63      2.24 o
  -1   8   2        8.71        9.42      2.19 o
   0   8   2        2.02        3.51      3.68 o
   1   8   2        7.79        8.12      2.03 o
   2   8   2        0.48        0.03      1.40 o
   3   8   2        3.34        6.60      2.48 o
  -2   9   2       12.25       14.47      3.22 o
  -1   9   2        6.29       10.61      2.90 o
   0   9   2        5.54        7.59      3.08 o
   1   9   2        4.30        3.43      4.24 o
  -1  -9   3        1.01       -1.06      2.30 o
   0  -9   3       12.69       13.81      3.26 o
   1  -9   3        1.33       -3.65      1.98 o
  -4  -8   3        1.04       -2.94      2.25 o
  -3  -8   3        5.73        7.82      2.32 o
  -2  -8   3        7.38       10.20      2.63 o
  -1  -8   3       44.35       50.54      6.39 o
   0  -8   3       35.68       36.46      5.24 o
   1  -8   3       24.46       22.61      3.30 o
   2  -8   3        1.57        2.39      3.16 o
   3  -8   3        0.90        6.44      4.10 o
  -5  -7   3        3.06        3.54      2.40 o
  -4  -7   3        1.37        0.22      1.86 o
  -3  -7   3       11.33        7.47      2.33 o
  -2  -7   3        2.53        8.98      2.30 o
  -1  -7   3        4.02        9.30      2.48 o
   0  -7   3       11.93       14.18      2.39 o
   1  -7   3        7.37        5.51      1.62 o
   2  -7   3       10.70        8.68      1.83 o
   3  -7   3        5.62        3.76      3.96 o
   4  -7   3       25.98       27.20      4.82 o
  -5  -6   3        1.26        2.91      2.47 o
  -4  -6   3       28.31       34.81      6.11 o
  -3  -6   3       28.74       18.97      1.91 o
  -2  -6   3       35.34       31.99      2.85 o
  -1  -6   3       49.99       51.23      3.07 o
   0  -6   3       86.06       94.83     10.17 o
   1  -6   3       37.08       35.63      4.09 o
   2  -6   3       38.21       35.47      5.27 o
   3  -6   3       19.25       21.91      4.24 o
   4  -6   3        8.49        7.51      3.12 o
   5  -6   3        0.52       -1.93      2.47 o
  -6  -5   3        1.55        3.85      2.64 o
  -5  -5   3        4.73        8.06      2.40 o
  -4  -5   3       18.01       19.16      4.16 o
  -3  -5   3       65.11       66.99      4.20 o
  -2  -5   3      117.91      126.03      6.60 o
  -1  -5   3        7.12        8.98      1.05 o
   0  -5   3       72.35       75.52      6.69 o
   1  -5   3        6.70        6.49      1.13 o
   2  -5   3        9.51        9.29      2.29 o
   3  -5   3       13.84       10.58      1.42 o
   4  -5   3       37.01       40.92      4.55 o
   5  -5   3        6.32        8.66      2.36 o
  -7  -4   3        0.72        1.19      1.98 o
  -6  -4   3       11.45       12.82      2.49 o
  -5  -4   3        9.94        8.43      1.51 o
  -4  -4   3       61.59       65.65      7.06 o
  -3  -4   3       67.06       69.86      4.31 o
  -2  -4   3      151.87      152.83      7.89 o
  -1  -4   3       11.76       12.15      2.03 o
   0  -4   3       45.74       42.72      3.78 o
   1  -4   3      126.47      116.54     11.76 o
   2  -4   3       49.03       47.84      4.04 o
   3  -4   3       16.07       12.81      1.35 o
   4  -4   3       20.39       18.78      2.02 o
   5  -4   3        2.74        0.72      1.87 o
   6  -4   3        0.85        5.71      3.03 o
  -7  -3   3        3.22        1.46      2.08 o
  -6  -3   3        1.41       -0.03      1.54 o
  -5  -3   3       18.93       17.77      2.78 o
  -4  -3   3       12.13       13.24      1.62 o
  -3  -3   3       35.13       36.74      2.66 o
  -2  -3   3      601.05      623.04     31.05 o
  -1  -3   3       60.95       61.44      5.67 o
   0  -3   3       58.83       54.61      5.02 o
   1  -3   3       20.91       21.52      1.07 o
   2  -3   3       38.08       39.48      2.56 o
   3  -3   3       18.43       17.08      1.57 o
   4  -3   3        5.40        6.21      1.18 o
   5  -3   3       26.91       23.47      3.64 o
   6  -3   3        8.77        7.43      2.86 o
  -7  -2   3       15.87       14.04      2.78 o
  -6  -2   3       10.76       10.91      2.03 o
  -5  -2   3       11.27       11.68      1.16 o
  -4  -2   3       36.84       35.62      3.36 o
  -3  -2   3      130.47      135.51     24.87 o
  -2  -2   3      127.07      134.34      6.32 o
  -1  -2   3       50.84       50.43      3.73 o
   0  -2   3       21.44       22.15      2.49 o
   1  -2   3      114.02      118.32      4.15 o
   2  -2   3       40.85       48.43      2.31 o
   3  -2   3        8.30       10.04      1.37 o
   4  -2   3       15.25       11.21      1.28 o
   5  -2   3       39.42       41.43      4.14 o
   6  -2   3        3.51        4.73      2.06 o
  -7  -1   3       11.80       11.41      2.17 o
  -6  -1   3       12.64       17.49      2.59 o
  -5  -1   3       18.21       16.00      1.89 o
  -4  -1   3       76.91       85.04      7.85 o
  -3  -1   3      141.73      155.37      7.35 o
  -2  -1   3      203.59      201.13     17.19 o
  -1  -1   3       68.23       63.84      2.77 o
   0  -1   3       38.02       36.20      1.30 o
   1  -1   3        7.76        9.93      1.38 o
   2  -1   3      181.91      199.46      8.91 o
   3  -1   3       25.78       20.99      1.82 o
   4  -1   3       60.74       55.41      3.44 o
   5  -1   3       21.68       26.57      3.56 o
   6  -1   3        4.89        8.51      2.49 o
   7  -1   3        0.53       -1.03      2.18 o
  -7   0   3        0.91        2.62      1.62 o
  -6   0   3        5.82        5.32      2.98 o
  -5   0   3       10.81        8.92      0.97 o
  -4   0   3       21.08       22.52      1.07 o
  -3   0   3       47.94       49.55      5.04 o
  -2   0   3       97.50      112.27     13.83 o
  -1   0   3       64.79       70.54      5.59 o
   0   0   3        4.11        4.34      0.52 o
   1   0   3        6.42        5.86      0.41 o
   2   0   3       15.66       14.74      1.44 o
   3   0   3       32.98       28.88      2.37 o
   4   0   3        3.29        5.43      1.49 o
   5   0   3       67.32       61.33      5.70 o
   6   0   3        1.25        1.15      1.57 o
   7   0   3       13.18       14.46      3.37 o
  -7   1   3       11.80       10.44      2.05 o
  -6   1   3       12.65       14.19      2.07 o
  -5   1   3       18.21       16.64      1.83 o
  -4   1   3       76.95       87.56      3.53 o
  -3   1   3      141.81      147.50      4.02 o
  -2   1   3      203.46      197.81      9.69 o
  -1   1   3       68.18       68.05      1.77 o
   0   1   3       38.00       37.19      1.38 o
   1   1   3        7.74        7.93      1.04 o
   2   1   3      181.79      186.07      9.36 o
   3   1   3       25.83       26.36      2.57 o
   4   1   3       60.76       64.21      4.61 o
   5   1   3       21.64       19.67      3.13 o
   6   1   3        4.90        6.58      2.57 o
   7   1   3        0.53        1.31      4.23 o
  -7   2   3       15.88       16.94      2.82 o
  -6   2   3       10.77       10.57      2.42 o
  -5   2   3       11.26        8.50      1.55 o
  -4   2   3       36.85       40.63      2.56 o
  -3   2   3      130.47      139.98      4.10 o
  -2   2   3      126.97      131.78      3.64 o
  -1   2   3       50.83       46.70      1.61 o
   0   2   3       21.42       19.68      0.92 o
   1   2   3      114.03      135.57      7.27 o
   2   2   3       40.83       50.66      3.18 o
   3   2   3        8.32       10.79      1.68 o
   4   2   3       15.24       14.32      2.15 o
   5   2   3       39.38       44.62      4.33 o
   6   2   3        3.50        4.82      2.19 o
  -7   3   3        3.22        4.36      2.80 o
  -6   3   3        1.40        1.54      2.01 o
  -5   3   3       18.95       20.12      5.02 o
  -4   3   3       12.16       12.25      1.11 o
  -3   3   3       35.07       35.32      1.57 o
  -2   3   3      600.98      672.93     21.75 o
  -1   3   3       61.00       63.10      1.95 o
   0   3   3       58.80       59.86      1.69 o
   1   3   3       20.89       22.66      2.36 o
   2   3   3       38.07       44.16      3.25 o
   3   3   3       18.39       20.38      2.16 o
   4   3   3        5.40        5.04      1.84 o
   5   3   3       26.91       26.01      3.03 o
   6   3   3        8.76        9.12      2.60 o
  -7   4   3        0.72       -0.53      1.66 o
  -6   4   3       11.47       11.41      2.50 o
  -5   4   3        9.94       12.94      2.86 o
  -4   4   3       61.56       54.60      3.11 o
  -3   4   3       67.04       67.23      4.68 o
  -2   4   3      151.84      161.99      5.75 o
  -1   4   3       11.74       10.96      0.98 o
   0   4   3       45.68       42.36      2.17 o
   1   4   3      126.44      137.89     15.44 o
   2   4   3       49.00       48.58      2.80 o
   3   4   3       16.05       21.45      2.51 o
   4   4   3       20.38       16.11      2.99 o
   5   4   3        2.74        4.03      2.97 o
   6   4   3        0.85       -1.54      1.95 o
  -6   5   3        1.55        1.35      1.66 o
  -5   5   3        4.74        5.65      1.32 o
  -4   5   3       17.99       17.63      1.63 o
  -3   5   3       65.10       67.57      5.92 o
  -2   5   3      117.97      119.46      9.77 o
  -1   5   3        7.13        6.02      0.67 o
   0   5   3       72.34       69.44      3.54 o
   1   5   3        6.70        6.18      1.14 o
   2   5   3        9.52        8.91      1.33 o
   3   5   3       13.84       16.13      2.23 o
   4   5   3       37.00       43.82      4.80 o
   5   5   3        6.32       10.92      2.83 o
  -6   6   3        6.87       12.08      3.92 o
  -5   6   3        1.25        4.18      1.67 o
  -4   6   3       28.31       30.38      2.42 o
  -3   6   3       28.75       22.99      2.77 o
  -2   6   3       35.34       39.22      3.62 o
  -1   6   3       49.95       53.01     10.44 o
   0   6   3       86.05       85.46      8.86 o
   1   6   3       37.09       40.59      2.80 o
   2   6   3       38.24       37.64      3.03 o
   3   6   3       19.25       17.69      2.28 o
   4   6   3        8.49        8.21      2.46 o
   5   6   3        0.52        3.88      2.48 o
  -5   7   3        3.05        2.91      2.96 o
  -4   7   3        1.37        0.97      2.82 o
  -3   7   3       11.33        9.69      3.54 o
  -2   7   3        2.53        4.85      1.86 o
  -1   7   3        4.01        7.44      4.04 o
   0   7   3       11.93       12.74      2.23 o
   1   7   3        7.36        5.40      2.00 o
   2   7   3       10.70        8.36      1.43 o
   3   7   3        5.63        5.57      1.74 o
   4   7   3       25.99       23.35      5.58 o
  -4   8   3        1.04       -0.96      2.94 o
  -3   8   3        5.73        2.21      2.04 o
  -2   8   3        7.38        8.00      2.48 o
  -1   8   3       44.35       45.37      5.16 o
   0   8   3       35.73       39.86     12.14 o
   1   8   3       24.49       27.44      5.57 o
   2   8   3        1.57        3.22      2.21 o
   3   8   3        0.91        2.78      2.34 o
  -1   9   3        1.01        2.23      2.21 o
   0   9   3       12.68       11.68      3.17 o
   1   9   3        1.33        0.23      1.76 o
  -3  -8   4        6.41        8.80      2.97 o
  -2  -8   4        0.21       -0.82      2.63 o
  -1  -8   4       13.15       12.99      3.03 o
   0  -8   4        2.81        8.71      2.54 o
   1  -8   4       15.51       14.34      2.81 o
   2  -8   4       15.33       18.33      4.59 o
  -5  -7   4        7.27        7.54      4.38 o
  -4  -7   4       16.44       19.94      3.84 o
  -3  -7   4       32.89       32.00      4.60 o
  -2  -7   4       34.30       35.08      4.58 o
  -1  -7   4       43.25       46.15      7.09 o
   0  -7   4        5.18        6.80      1.95 o
   1  -7   4       17.73       15.24      2.56 o
   2  -7   4       17.29       22.89      4.60 o
   3  -7   4        0.93        1.91      2.04 o
  -5  -6   4        1.92        0.60      2.29 o
  -4  -6   4        9.27       14.39      4.64 o
  -3  -6   4       14.05       12.59      1.74 o
  -2  -6   4        4.74        4.08      1.50 o
  -1  -6   4       52.48       53.27      3.67 o
   0  -6   4       34.75       40.54      4.28 o
   1  -6   4       18.44       16.14      2.11 o
   2  -6   4       22.77       17.67      1.92 o
   3  -6   4       28.56       31.78      4.49 o
   4  -6   4       17.59       17.10      3.48 o
  -6  -5   4       11.77       12.94      3.04 o
  -5  -5   4        9.03        9.90      2.02 o
  -4  -5   4       42.06       43.32      4.63 o
  -3  -5   4      156.22      159.62     11.51 o
  -2  -5   4       11.52       12.96      4.34 o
  -1  -5   4       18.51       12.13      3.19 o
   0  -5   4       23.63       24.89      2.53 o
   1  -5   4       61.05       62.01      3.85 o
   2  -5   4       14.23       12.54      1.26 o
   3  -5   4        1.53        0.44      1.32 o
   4  -5   4        9.24       11.10      2.36 o
   5  -5   4        1.54       -4.78      3.20 o
  -6  -4   4        7.75        9.17      2.18 o
  -5  -4   4        3.85        5.84      1.32 o
  -4  -4   4       35.81       36.41      3.16 o
  -3  -4   4       61.97       67.23     11.60 o
  -2  -4   4       39.56       35.44      2.72 o
  -1  -4   4      146.40      166.12     14.30 o
   0  -4   4       91.52      106.59      9.80 o
   1  -4   4        8.21        7.83      0.74 o
   2  -4   4        0.78        0.79      0.54 o
   3  -4   4       42.62       41.76      2.90 o
   4  -4   4       16.45       16.19      2.06 o
   5  -4   4        6.12        8.79      5.13 o
  -7  -3   4        3.99        6.06      2.85 o
  -6  -3   4        1.20        2.37      1.75 o
  -5  -3   4       50.09       46.45      8.23 o
  -4  -3   4       58.77       58.75      4.24 o
  -3  -3   4       37.75       42.51      4.21 o
  -2  -3   4        8.19        8.70      1.29 o
  -1  -3   4       29.05       26.85      3.31 o
   0  -3   4       56.93       59.56      3.15 o
   1  -3   4      112.37      111.29      3.63 o
   2  -3   4       13.31       11.71      1.56 o
   3  -3   4       19.39       20.67      1.80 o
   4  -3   4        2.92        0.13      1.14 o
   5  -3   4        3.61        7.44      4.77 o
   6  -3   4        0.51       -0.28      2.96 o
  -7  -2   4        5.29       13.52      2.68 o
  -6  -2   4       21.13       19.51      2.57 o
  -5  -2   4        3.39        3.58      1.76 o
  -4  -2   4       27.43       25.37      2.55 o
  -3  -2   4       52.99       63.97      7.61 o
  -2  -2   4       28.76       32.57      2.20 o
  -1  -2   4      398.24      457.28     30.33 o
   0  -2   4      134.38      135.59      7.86 o
   1  -2   4       69.89       73.04      3.21 o
   2  -2   4        5.80        7.16      0.99 o
   3  -2   4       17.50       16.95      2.36 o
   4  -2   4        6.32        7.36      2.58 o
   5  -2   4       20.01       17.35      3.18 o
   6  -2   4        1.20        1.54      1.92 o
  -7  -1   4        6.36        7.28      2.40 o
  -6  -1   4       17.24       24.99      3.37 o
  -5  -1   4       18.73       19.02      2.43 o
  -4  -1   4       13.61       16.48      3.74 o
  -3  -1   4       13.60       10.84      1.44 o
  -2  -1   4       31.65       31.50      2.00 o
  -1  -1   4       36.44       35.08      1.51 o
   0  -1   4      244.47      274.58      8.95 o
   1  -1   4       49.59       59.64      2.76 o
   2  -1   4       71.10       76.51      7.09 o
   3  -1   4       30.36       23.87      1.92 o
   4  -1   4       42.01       36.79      7.29 o
   5  -1   4        1.05        0.73      1.60 o
   6  -1   4       11.40       12.74      7.17 o
  -7   0   4       43.46       43.72      4.73 o
  -6   0   4        3.51        5.93      1.93 o
  -5   0   4        5.40        7.45      1.62 o
  -4   0   4       65.43       66.88      4.41 o
  -3   0   4        0.07        2.40      0.91 o
  -2   0   4      127.04      141.02     15.95 o
  -1   0   4        0.21        0.89      0.35 o
   0   0   4      201.72      205.15      6.35 o
   1   0   4        5.88        4.47      0.92 o
   2   0   4        7.59        6.58      1.17 o
   3   0   4       64.85       74.32     10.98 o
   4   0   4        4.25        3.76      1.67 o
   5   0   4        5.61        4.52      2.07 o
   6   0   4        1.58       -1.82      2.85 o
  -7   1   4        6.36        7.84      2.08 o
  -6   1   4       17.24       18.52      3.33 o
  -5   1   4       18.72       20.36      2.69 o
  -4   1   4       13.60       13.06      2.55 o
  -3   1   4       13.60       14.91      1.61 o
  -2   1   4       31.68       32.87      1.16 o
  -1   1   4       36.40       38.59      2.53 o
   0   1   4      244.43      278.04      9.00 o
   1   1   4       49.55       50.97      4.47 o
   2   1   4       71.10       70.76      4.52 o
   3   1   4       30.38       31.21      3.58 o
   4   1   4       42.02       35.42      4.24 o
   5   1   4        1.06        0.81      2.32 o
   6   1   4       11.39       13.29      2.95 o
  -7   2   4        5.30        4.17      2.13 o
  -6   2   4       21.13       19.72      3.90 o
  -5   2   4        3.38        4.03      1.44 o
  -4   2   4       27.42       26.28      2.54 o
  -3   2   4       53.00       58.18      2.40 o
  -2   2   4       28.78       26.12      1.36 o
  -1   2   4      398.07      429.56     11.21 o
   0   2   4      134.26      147.44     14.16 o
   1   2   4       69.85       82.18      5.21 o
   2   2   4        5.79        7.99      1.57 o
   3   2   4       17.51       17.62      2.22 o
   4   2   4        6.32        6.27      1.76 o
   5   2   4       20.01       19.07      4.38 o
   6   2   4        1.20        2.15      2.07 o
  -7   3   4        3.99        4.06      2.30 o
  -6   3   4        1.20       -0.43      1.88 o
  -5   3   4       50.10       44.98      4.26 o
  -4   3   4       58.76       54.72      4.07 o
  -3   3   4       37.71       39.95      1.78 o
  -2   3   4        8.18        8.68      0.72 o
  -1   3   4       29.03       32.47      1.28 o
   0   3   4       56.90       63.23      2.42 o
   1   3   4      112.33      124.06     22.05 o
   2   3   4       13.32       13.82      2.22 o
   3   3   4       19.42       23.38      2.60 o
   4   3   4        2.93        4.80      1.44 o
   5   3   4        3.61        4.99      2.12 o
   6   3   4        0.51        0.17      1.77 o
  -6   4   4        7.77        7.43      2.38 o
  -5   4   4        3.85        3.43      2.35 o
  -4   4   4       35.80       35.20      1.99 o
  -3   4   4       61.97       66.79      2.80 o
  -2   4   4       39.52       41.31      3.18 o
  -1   4   4      146.35      162.27      5.09 o
   0   4   4       91.48       98.57      4.32 o
   1   4   4        8.21        7.38      1.15 o
   2   4   4        0.77        1.52      1.27 o
   3   4   4       42.58       42.99      5.87 o
   4   4   4       16.45       22.06      6.06 o
   5   4   4        6.13        9.50      2.78 o
  -6   5   4       11.76        9.21      2.33 o
  -5   5   4        9.05        6.68      1.92 o
  -4   5   4       42.08       45.48      2.86 o
  -3   5   4      156.22      148.31      6.61 o
  -2   5   4       11.51       12.89      2.59 o
  -1   5   4       18.49       16.58      2.84 o
   0   5   4       23.63       23.52      2.00 o
   1   5   4       61.04       64.08      4.51 o
   2   5   4       14.21       14.59      1.65 o
   3   5   4        1.54       -1.62      1.52 o
   4   5   4        9.26        9.58      2.29 o
   5   5   4        1.55        1.08      1.97 o
  -5   6   4        1.92        0.71      1.07 o
  -4   6   4        9.27        9.32      1.31 o
  -3   6   4       14.05       13.17      3.04 o
  -2   6   4        4.74        4.76      1.09 o
  -1   6   4       52.49       51.31      5.71 o
   0   6   4       34.75       37.48      4.00 o
   1   6   4       18.42       16.99      1.84 o
   2   6   4       22.75       21.27      2.78 o
   3   6   4       28.57       35.90      4.49 o
   4   6   4       17.60       22.63      3.74 o
  -4   7   4       16.46       15.25      4.74 o
  -3   7   4       32.95       31.37      3.94 o
  -2   7   4       34.27       37.47      3.97 o
  -1   7   4       43.24       43.81     11.09 o
   0   7   4        5.18        2.28      1.81 o
   1   7   4       17.73       16.46      4.17 o
   2   7   4       17.28       21.18      2.59 o
   3   7   4        0.94        0.63      2.04 o
  -3   8   4        6.41        7.24      2.59 o
  -2   8   4        0.21       -1.55      1.81 o
  -1   8   4       13.14       18.65      7.72 o
   0   8   4        2.81        2.25      2.62 o
   1   8   4       15.51       19.62      3.26 o
   2   8   4       15.33       13.13      3.62 o
  -3  -8   5        0.93        0.17      2.09 o
  -2  -8   5        2.83       -1.45      2.02 o
  -1  -8   5        8.53       14.65      3.19 o
   0  -8   5        4.22        3.90      4.22 o
   1  -8   5       13.43       19.73      6.20 o
  -4  -7   5        7.38       18.10      5.44 o
  -3  -7   5        1.18        3.95      2.79 o
  -2  -7   5       15.40       19.90      3.37 o
  -1  -7   5       10.74       12.25      3.09 o
   0  -7   5       45.23       46.44      4.99 o
   1  -7   5       27.15       23.10      4.12 o
   3  -7   5        1.40        0.06      2.14 o
  -5  -6   5        4.58        5.92      3.62 o
  -4  -6   5       44.26       36.99      4.09 o
  -3  -6   5       13.42       12.70      2.24 o
  -2  -6   5       23.60       23.83      2.68 o
  -1  -6   5        1.42        1.18      1.48 o
   0  -6   5       43.27       49.43      5.42 o
   1  -6   5       16.85       16.01      2.39 o
   2  -6   5        5.90        4.81      4.59 o
   3  -6   5        9.68        9.31      2.66 o
   4  -6   5        3.61        5.44      3.73 o
  -6  -5   5       13.28       12.47      3.03 o
  -5  -5   5        1.87        4.61      1.47 o
  -4  -5   5        0.14        2.18      1.91 o
  -3  -5   5       28.20       30.57      2.98 o
  -2  -5   5       33.76       33.63      3.13 o
  -1  -5   5       46.08       43.55      5.95 o
   0  -5   5       14.22       14.40      1.68 o
   1  -5   5       32.43       28.92      3.42 o
   2  -5   5       28.21       27.66      3.38 o
   3  -5   5       24.41       26.11      3.39 o
   4  -5   5        0.08       -0.36      1.72 o
  -6  -4   5        5.96        5.44      2.30 o
  -5  -4   5       16.17       17.29      2.77 o
  -4  -4   5       13.57       13.17      1.94 o
  -3  -4   5       14.49       15.45      1.91 o
  -2  -4   5       14.06       13.63      2.18 o
  -1  -4   5        9.72        8.79      2.35 o
   0  -4   5       50.43       47.94      5.18 o
   1  -4   5       26.75       25.21      1.65 o
   2  -4   5       81.53       69.97      4.09 o
   3  -4   5       16.06       13.16      1.70 o
   4  -4   5        1.26       -0.16      1.15 o
   5  -4   5        1.89        0.54      3.03 o
  -7  -3   5        5.80        5.79      2.22 o
  -6  -3   5        4.61        6.86      2.38 o
  -5  -3   5       61.75       66.14      5.59 o
  -4  -3   5       15.73       15.29      2.13 o
  -3  -3   5       33.04       29.29      2.63 o
  -2  -3   5       44.77       55.62      3.61 o
  -1  -3   5       29.16       29.26      3.55 o
   0  -3   5       33.10       33.97      1.97 o
   1  -3   5        8.18        5.69      0.91 o
   2  -3   5       45.71       46.98      3.07 o
   3  -3   5      109.52      114.81      9.92 o
   4  -3   5       23.10       24.92      3.40 o
   5  -3   5        1.01       -0.63      2.28 o
  -7  -2   5        2.59        3.38      2.10 o
  -6  -2   5       13.00       11.32      2.23 o
  -5  -2   5       21.56       22.68      2.83 o
  -4  -2   5       29.95       34.58      3.24 o
  -3  -2   5       15.89       17.60      1.82 o
  -2  -2   5       12.48       11.14      1.42 o
  -1  -2   5       30.11       29.63      5.03 o
   0  -2   5        8.78        8.37      0.92 o
   1  -2   5      101.94      115.31      5.10 o
   2  -2   5      117.11      110.50     10.47 o
   3  -2   5       28.91       28.82      3.27 o
   4  -2   5       10.32       10.05      2.13 o
   5  -2   5        1.52        1.98      1.76 o
   6  -2   5        1.10       -0.38      2.00 o
  -7  -1   5        2.98        1.47      1.97 o
  -6  -1   5       12.87       12.82      2.69 o
  -5  -1   5       46.74       44.28      4.03 o
  -4  -1   5        3.77        5.47      1.72 o
  -3  -1   5       56.22       57.07      3.68 o
  -2  -1   5       63.12       62.80      4.56 o
  -1  -1   5        4.91        4.63      0.61 o
   0  -1   5       35.19       33.57      2.53 o
   1  -1   5       52.96       54.39      2.33 o
   2  -1   5       37.84       36.24      5.88 o
   3  -1   5      102.35       91.32      8.79 o
   4  -1   5       78.73       80.80      7.29 o
   5  -1   5        0.36       -1.37      1.94 o
   6  -1   5        1.03        4.17      2.58 o
  -7   0   5        0.62        1.68      2.96 o
  -6   0   5        2.73        6.43      1.84 o
  -5   0   5        8.88       10.78      2.14 o
  -4   0   5       14.32       14.11      1.94 o
  -3   0   5      129.17      124.11      6.91 o
  -2   0   5       25.41       25.23      2.00 o
  -1   0   5      331.48      343.77     11.68 o
   0   0   5       10.98       14.37      1.05 o
   1   0   5      173.16      194.96      7.06 o
   2   0   5       39.79       46.39      3.79 o
   3   0   5       40.88       38.00      3.43 o
   4   0   5       31.34       30.39      4.01 o
   5   0   5        0.35       -1.50      1.86 o
   6   0   5        2.84        6.89      2.59 o
  -7   1   5        2.98        4.26      3.33 o
  -6   1   5       12.88       16.65      3.03 o
  -5   1   5       46.67       45.26      4.01 o
  -4   1   5        3.74        7.03      2.07 o
  -3   1   5       56.30       67.99      4.53 o
  -2   1   5       63.01       64.25      2.06 o
  -1   1   5        4.90        5.01      0.63 o
   0   1   5       35.19       37.25      1.73 o
   1   1   5       52.98       50.34      4.08 o
   2   1   5       37.83       43.75      3.34 o
   3   1   5      102.37       94.23      6.67 o
   4   1   5       78.76       75.23      6.56 o
   5   1   5        0.36        2.08      1.59 o
   6   1   5        1.03        1.51      2.57 o
  -7   2   5        2.59        1.01      2.01 o
  -6   2   5       12.99       12.55      2.48 o
  -5   2   5       21.55       22.09      2.87 o
  -4   2   5       29.96       32.16      2.86 o
  -3   2   5       15.90       16.94      1.01 o
  -2   2   5       12.48       11.37      0.93 o
  -1   2   5       30.10       34.07      1.72 o
   0   2   5        8.77        8.70      0.84 o
   1   2   5      101.90      108.14      6.33 o
   2   2   5      117.04      132.77     12.59 o
   3   2   5       28.91       29.48      3.46 o
   4   2   5       10.33        9.89      2.22 o
   5   2   5        1.53        2.35      1.99 o
   6   2   5        1.10        0.78      1.75 o
  -7   3   5        5.80        5.99      2.61 o
  -6   3   5        4.61        9.50      2.87 o
  -5   3   5       61.76       59.95      5.49 o
  -4   3   5       15.70       12.72      1.37 o
  -3   3   5       32.98       31.26      1.40 o
  -2   3   5       44.77       49.42      5.13 o
  -1   3   5       29.13       32.95      1.45 o
   0   3   5       33.10       31.58      1.73 o
   1   3   5        8.18        5.93      0.94 o
   2   3   5       45.72       55.41      4.58 o
   3   3   5      109.56      115.70      9.07 o
   4   3   5       23.13       20.85      3.25 o
   5   3   5        1.00        2.81      1.69 o
  -6   4   5        5.96        7.27      2.80 o
  -5   4   5       16.17       15.74      2.78 o
  -4   4   5       13.56        9.57      1.44 o
  -3   4   5       14.48       13.93      1.11 o
  -2   4   5       14.05       14.45      1.09 o
  -1   4   5        9.74        9.55      0.80 o
   0   4   5       50.38       52.62      2.19 o
   1   4   5       26.74       29.50      2.69 o
   2   4   5       81.57       91.42      7.15 o
   3   4   5       16.07       20.10      3.09 o
   4   4   5        1.26        4.65      2.04 o
   5   4   5        1.90       -2.34      1.93 o
  -6   5   5       13.28       14.12      3.02 o
  -5   5   5        1.88       -1.31      1.36 o
  -4   5   5        0.14        0.39      0.97 o
  -3   5   5       28.18       28.95      1.95 o
  -2   5   5       33.74       32.31      3.15 o
  -1   5   5       46.07       41.30      3.61 o
   0   5   5       14.21       14.35      1.66 o
   1   5   5       32.41       33.83      2.96 o
   2   5   5       28.23       22.89      2.98 o
   3   5   5       24.44       25.61      3.72 o
   4   5   5        0.08       -1.17      2.03 o
   5   5   5        0.07       -0.49      1.96 o
  -5   6   5        4.58       10.61      3.26 o
  -4   6   5       44.27       34.29      5.75 o
  -3   6   5       13.42       11.81      1.74 o
  -2   6   5       23.63       25.44      3.98 o
  -1   6   5        1.41        0.75      1.35 o
   0   6   5       43.26       46.11      3.48 o
   1   6   5       16.84       19.41      2.16 o
   2   6   5        5.90        4.73      2.00 o
   3   6   5        9.69       10.96      2.71 o
   4   6   5        3.61        3.72      2.35 o
  -4   7   5        7.38        8.37      2.23 o
  -3   7   5        1.18       -0.36      1.38 o
  -2   7   5       15.41       17.79      3.12 o
  -1   7   5       10.75       11.80      2.39 o
   0   7   5       45.23       50.82      6.14 o
   1   7   5       27.15       21.00      2.95 o
   2   7   5        0.83        0.90      1.05 o
   3   7   5        1.40       -3.90      2.54 o
  -3   8   5        0.94       -1.65      2.07 o
  -2   8   5        2.84        2.23      1.66 o
  -1   8   5        8.54       12.32      3.09 o
   0   8   5        4.22        2.27      1.83 o
   1   8   5       13.41       19.02      5.94 o
  -2  -8   6        2.41        6.43      3.65 o
  -1  -8   6       14.82       14.90      3.24 o
   0  -8   6        1.11        3.52      3.06 o
  -4  -7   6       20.61       28.04      6.88 o
  -3  -7   6        8.86       -0.72      3.75 o
  -2  -7   6        3.51        4.61      2.25 o
  -1  -7   6        1.90        2.75      1.77 o
   0  -7   6        1.32        0.71      1.79 o
   1  -7   6        6.75       11.57      3.71 o
   2  -7   6        6.20       10.35      5.30 o
  -5  -6   6        4.95        6.90      3.31 o
  -4  -6   6        4.75        3.66      1.80 o
  -3  -6   6       29.86       29.68      4.15 o
  -2  -6   6       17.02       16.73      4.28 o
  -1  -6   6        7.69        7.00      1.91 o
   0  -6   6        3.45        1.60      1.45 o
   1  -6   6        2.62        2.34      1.47 o
   2  -6   6        1.22        3.51      4.10 o
   3  -6   6        1.83        6.16      2.29 o
  -5  -5   6        1.19        4.29      2.24 o
  -4  -5   6       27.22       24.71      3.22 o
  -3  -5   6       29.52       29.85      3.41 o
  -2  -5   6       39.29       37.63      3.58 o
  -1  -5   6       14.10       14.51      4.03 o
   0  -5   6       23.15       17.63      3.47 o
   1  -5   6       36.17       34.93      2.68 o
   2  -5   6        0.26       -1.09      1.56 o
   3  -5   6       10.09       12.78      2.60 o
   4  -5   6        2.52        7.75      3.05 o
  -6  -4   6        3.34        1.64      2.17 o
  -5  -4   6        7.40       11.94      2.68 o
  -4  -4   6       15.45       13.11      4.06 o
  -3  -4   6       40.36       40.23      5.00 o
  -2  -4   6       60.90       66.84      5.15 o
  -1  -4   6       43.26       36.28      4.95 o
   0  -4   6       34.21       32.39      3.00 o
   1  -4   6        0.18       -0.42      0.81 o
   2  -4   6       58.43       57.73      4.66 o
   3  -4   6        7.22        8.47      1.72 o
   4  -4   6        6.03        6.97      2.32 o
   5  -4   6        2.80        4.43      3.31 o
  -6  -3   6       12.77       12.88      3.05 o
  -5  -3   6        9.83       12.63      2.69 o
  -4  -3   6        7.86        9.57      2.09 o
  -3  -3   6        5.61        5.83      1.35 o
  -2  -3   6       44.05       42.89      2.53 o
  -1  -3   6        4.09        5.35      1.13 o
   0  -3   6        0.76        0.75      0.82 o
   1  -3   6       60.82       55.22      3.31 o
   2  -3   6       11.57        9.31      1.46 o
   3  -3   6       31.96       24.60      2.77 o
   4  -3   6        4.00        2.26      2.08 o
   5  -3   6        0.11        1.75      2.20 o
  -7  -2   6        1.18        0.55      2.13 o
  -6  -2   6       23.74       24.13      3.53 o
  -5  -2   6       21.18       26.11      3.59 o
  -4  -2   6       16.66       15.95      2.98 o
  -3  -2   6        3.39        3.07      1.21 o
  -2  -2   6      103.42      100.77      5.74 o
  -1  -2   6      168.19      188.13      9.14 o
   0  -2   6       39.62       42.68      2.63 o
   1  -2   6       29.83       29.79      2.83 o
   2  -2   6      190.14      187.30      8.94 o
   3  -2   6       20.06       20.52      2.99 o
   4  -2   6       15.34       15.46      3.17 o
   5  -2   6       11.47       11.89      3.42 o
  -7  -1   6        1.62        2.05      1.78 o
  -6  -1   6       33.62       35.08      6.42 o
  -5  -1   6        5.52        7.44      1.74 o
  -4  -1   6       86.47       97.11      9.16 o
  -3  -1   6        5.62        6.28      1.31 o
  -2  -1   6       48.26       46.18      3.74 o
  -1  -1   6       17.08       17.24      1.19 o
   0  -1   6       16.15       15.69      1.35 o
   1  -1   6       14.49       13.63      1.08 o
   2  -1   6        5.49        5.57      0.77 o
   3  -1   6       23.43       30.75      5.04 o
   4  -1   6        9.86       15.42      2.91 o
   5  -1   6        1.43        2.31      1.99 o
  -7   0   6        4.50        5.36      2.66 o
  -6   0   6        5.72        6.73      2.04 o
  -5   0   6        0.71        1.87      1.46 o
  -4   0   6       53.76       42.71      4.59 o
  -3   0   6       33.14       30.83      2.57 o
  -2   0   6      139.36      141.70      4.73 o
  -1   0   6        9.69        9.37      0.89 o
   0   0   6      208.16      216.77     16.72 o
   1   0   6      128.73      131.12      6.77 o
   2   0   6       59.15       54.94      5.46 o
   3   0   6       70.80       78.66      7.38 o
   4   0   6        9.00       16.74      3.40 o
   5   0   6       25.73       26.75      4.02 o
  -7   1   6        1.62       -0.04      3.26 o
  -6   1   6       33.62       37.35      4.05 o
  -5   1   6        5.52        6.99      2.15 o
  -4   1   6       86.46       90.86      6.86 o
  -3   1   6        5.62        6.02      1.38 o
  -2   1   6       48.28       45.65      3.27 o
  -1   1   6       17.08       20.60      2.66 o
   0   1   6       16.12       18.45      1.31 o
   1   1   6       14.48       13.09      1.35 o
   2   1   6        5.49        4.51      1.65 o
   3   1   6       23.44       25.15      3.31 o
   4   1   6        9.86       11.13      2.66 o
   5   1   6        1.43        2.98      2.07 o
  -7   2   6        1.18        3.49      4.36 o
  -6   2   6       23.71       24.49      3.22 o
  -5   2   6       21.15       22.09      2.87 o
  -4   2   6       16.67       19.47      2.52 o
  -3   2   6        3.39        4.00      0.89 o
  -2   2   6      103.42      105.38      4.28 o
  -1   2   6      168.15      166.96      6.22 o
   0   2   6       39.68       39.53      2.16 o
   1   2   6       29.85       28.07      1.44 o
   2   2   6      190.15      176.65     22.34 o
   3   2   6       20.07       15.95      3.28 o
   4   2   6       15.33       16.31      3.17 o
   5   2   6       11.48       14.11      3.11 o
  -6   3   6       12.76       11.38      2.55 o
  -5   3   6        9.82       11.11      2.18 o
  -4   3   6        7.86        7.23      1.58 o
  -3   3   6        5.61        5.57      0.91 o
  -2   3   6       44.05       43.66      4.80 o
  -1   3   6        4.10        4.81      0.85 o
   0   3   6        0.75        0.04      0.90 o
   1   3   6       60.77       54.46      6.09 o
   2   3   6       11.57       10.73      1.82 o
   3   3   6       31.99       37.88      3.92 o
   4   3   6        4.00        6.81      2.01 o
   5   3   6        0.11        1.02      2.40 o
  -6   4   6        3.34        3.23      2.43 o
  -5   4   6        7.41        7.77      2.03 o
  -4   4   6       15.44       14.31      3.25 o
  -3   4   6       40.34       35.13      2.69 o
  -2   4   6       60.90       63.21      2.98 o
  -1   4   6       43.30       40.00      1.91 o
   0   4   6       34.16       33.36      1.93 o
   1   4   6        0.17       -0.48      2.09 o
   2   4   6       58.47       60.25     12.79 o
   3   4   6        7.23       10.05      4.80 o
   4   4   6        6.03       10.59      2.86 o
   5   4   6        2.80        6.55      2.97 o
  -5   5   6        1.18        6.34      1.98 o
  -4   5   6       27.20       25.74      2.30 o
  -3   5   6       29.52       25.99      1.86 o
  -2   5   6       39.34       36.27      2.33 o
  -1   5   6       14.09       15.47      1.23 o
   0   5   6       23.14       17.44      2.53 o
   1   5   6       36.18       42.58      4.21 o
   2   5   6        0.26        4.52      3.44 o
   3   5   6       10.09        8.07      2.37 o
   4   5   6        2.51        1.10      4.93 o
  -5   6   6        4.95       10.29      3.45 o
  -4   6   6        4.74        7.60      2.68 o
  -3   6   6       29.88       28.07      3.46 o
  -2   6   6       17.03       16.77      3.89 o
  -1   6   6        7.69        8.07      2.16 o
   0   6   6        3.46        3.21      1.27 o
   1   6   6        2.62        2.36      1.72 o
   2   6   6        1.22       -0.17      1.65 o
   3   6   6        1.83        1.13      1.83 o
  -4   7   6       20.60       17.91      5.32 o
  -3   7   6        8.89        6.84      2.16 o
  -2   7   6        3.50        3.54      2.12 o
  -1   7   6        1.91        1.94      1.54 o
   0   7   6        1.32        1.46      1.65 o
   1   7   6        6.75        5.40      1.61 o
   2   7   6        6.19        3.17      3.27 o
  -2   8   6        2.41       10.41      3.61 o
  -1   8   6       14.83       14.97      3.50 o
   0   8   6        1.11       -1.52      1.90 o
  -3  -7   7        0.51       -0.26      2.66 o
  -2  -7   7        1.16        1.06      1.58 o
  -1  -7   7        4.23        4.17      2.16 o
   0  -7   7        0.27        3.03      3.32 o
   1  -7   7        0.57        1.71      1.82 o
  -4  -6   7        4.73        0.56      2.04 o
  -3  -6   7        3.68        3.83      3.88 o
  -2  -6   7        2.49        1.31      1.83 o
  -1  -6   7       15.76       15.86      2.51 o
   0  -6   7       12.03       13.80      3.02 o
   1  -6   7        1.93        0.85      1.61 o
   2  -6   7        7.03        8.82      3.54 o
  -5  -5   7        0.51        2.52      2.57 o
  -4  -5   7       11.21       17.27      3.05 o
  -3  -5   7        6.78        8.92      2.08 o
  -2  -5   7        0.73       -1.74      1.30 o
  -1  -5   7        9.23       10.96      2.29 o
   0  -5   7       21.97       21.72      2.86 o
   1  -5   7        2.58        4.23      1.82 o
   2  -5   7       14.43       14.70      2.98 o
   3  -5   7        0.46       -2.43      2.42 o
  -6  -4   7        5.28        5.24      2.73 o
  -5  -4   7        5.46        8.45      3.42 o
  -4  -4   7        3.96        7.52      2.23 o
  -3  -4   7       23.25       22.50      3.32 o
  -2  -4   7        2.88        4.75      1.16 o
  -1  -4   7       22.97       21.21      2.37 o
   0  -4   7       14.24       15.34      2.49 o
   1  -4   7        6.41        6.75      1.58 o
   2  -4   7       37.07       30.68      2.75 o
   3  -4   7        3.96        7.89      2.34 o
   4  -4   7        1.03       -2.80      2.85 o
  -6  -3   7        1.29       -2.13      1.83 o
  -5  -3   7        1.52        2.53      1.70 o
  -4  -3   7       18.32       24.04      3.13 o
  -3  -3   7       73.01       75.62      9.75 o
  -2  -3   7       92.01       85.85      4.56 o
  -1  -3   7       32.84       32.48      8.36 o
   0  -3   7       29.03       27.97      2.33 o
   1  -3   7       46.82       46.98      3.38 o
   2  -3   7        8.78        8.99      1.57 o
   3  -3   7       12.13       13.49      2.70 o
   4  -3   7        1.17       -1.15      2.04 o
  -6  -2   7        0.84        1.85      1.37 o
  -5  -2   7       40.43       45.88      4.91 o
  -4  -2   7       28.38       27.64      3.03 o
  -3  -2   7        3.19        4.85      1.60 o
  -2  -2   7        8.48        6.76      1.56 o
  -1  -2   7       29.07       26.80      2.11 o
   0  -2   7       13.63       11.33      1.51 o
   1  -2   7       13.56       13.67      1.56 o
   2  -2   7        9.01        8.32      1.34 o
   3  -2   7       24.84       18.58      3.03 o
   4  -2   7        3.08        2.95      3.15 o
   5  -2   7        9.06        5.52      3.40 o
  -7  -1   7        2.82        4.71      2.60 o
  -6  -1   7       10.23       11.72      2.50 o
  -5  -1   7        4.37        6.65      1.77 o
  -4  -1   7       19.84       20.35      2.81 o
  -3  -1   7      201.64      196.92     12.26 o
  -2  -1   7       83.98       72.96      8.36 o
  -1  -1   7       19.79       20.27      1.70 o
   0  -1   7        8.55        8.16      1.04 o
   1  -1   7       44.59       38.26      3.22 o
   2  -1   7        1.53        2.79      2.18 o
   3  -1   7       16.16       20.61      4.24 o
   4  -1   7       30.45       35.91      5.39 o
   5  -1   7        8.37       13.81      4.21 o
  -7   0   7       16.60       13.13      3.20 o
  -6   0   7        6.65       10.33      2.64 o
  -5   0   7       55.78       45.29      6.16 o
  -4   0   7       32.35       26.91      4.60 o
  -3   0   7       15.41       12.57      2.14 o
  -2   0   7        4.87        3.57      0.58 o
  -1   0   7       17.40       16.52      1.34 o
   0   0   7        1.98        1.30      1.37 o
   1   0   7       84.01       81.39      4.59 o
   2   0   7       43.19       39.59     10.49 o
   3   0   7        0.59        1.38      2.89 o
   4   0   7        8.53        9.85      2.61 o
   5   0   7       31.43       35.40      5.51 o
  -7   1   7        2.82        3.15      2.13 o
  -6   1   7       10.23       11.16      2.71 o
  -5   1   7        4.35        6.00      2.35 o
  -4   1   7       19.85       19.96      2.57 o
  -3   1   7      201.68      204.68     13.40 o
  -2   1   7       83.98       70.14      6.84 o
  -1   1   7       19.82       20.13      3.25 o
   0   1   7        8.56       10.29      1.16 o
   1   1   7       44.61       37.44      3.79 o
   2   1   7        1.53        2.56      1.72 o
   3   1   7       16.16       21.29      3.12 o
   4   1   7       30.47       41.31      4.91 o
   5   1   7        8.35       13.52      3.50 o
  -6   2   7        0.84       -1.37      1.58 o
  -5   2   7       40.42       34.96      5.82 o
  -4   2   7       28.35       28.38      5.26 o
  -3   2   7        3.19        5.45      1.71 o
  -2   2   7        8.47        9.71      0.97 o
  -1   2   7       29.08       30.16      2.27 o
   0   2   7       13.64       15.42      1.40 o
   1   2   7       13.57       11.49      1.95 o
   2   2   7        9.02        9.32      2.34 o
   3   2   7       24.84       22.52      3.37 o
   4   2   7        3.10        4.12      2.03 o
   5   2   7        9.07       14.66      3.26 o
  -6   3   7        1.30       -1.21      3.14 o
  -5   3   7        1.52        1.45      1.36 o
  -4   3   7       18.32       16.22      2.28 o
  -3   3   7       73.07       64.06      7.89 o
  -2   3   7       92.05       92.04      8.79 o
  -1   3   7       32.79       31.31      1.99 o
   0   3   7       29.00       31.03      2.50 o
   1   3   7       46.84       52.53     10.02 o
   2   3   7        8.80       10.44      2.34 o
   3   3   7       12.14       14.68      2.55 o
   4   3   7        1.17        2.47      2.56 o
  -6   4   7        5.28        9.10      2.61 o
  -5   4   7        5.46        9.69      2.27 o
  -4   4   7        3.96        5.15      1.68 o
  -3   4   7       23.24       23.98      2.18 o
  -2   4   7        2.88        2.76      1.09 o
  -1   4   7       23.00       19.99      1.49 o
   0   4   7       14.21       17.10      1.41 o
   1   4   7        6.41       11.58      2.52 o
   2   4   7       37.11       36.04      4.67 o
   3   4   7        3.96        7.40      2.59 o
   4   4   7        1.03        0.34      2.31 o
  -5   5   7        0.51       -0.22      2.46 o
  -4   5   7       11.23       11.22      2.52 o
  -3   5   7        6.79        5.37      1.26 o
  -2   5   7        0.73        0.53      0.77 o
  -1   5   7        9.23        9.07      1.25 o
   0   5   7       21.97       21.49      2.16 o
   1   5   7        2.57        3.03      1.92 o
   2   5   7       14.42       13.16      2.83 o
   3   5   7        0.46        1.71      1.77 o
  -4   6   7        4.73        6.49      2.63 o
  -3   6   7        3.68        4.63      1.91 o
  -2   6   7        2.48        5.13      1.61 o
  -1   6   7       15.74       17.60      2.23 o
   0   6   7       12.04       14.17      3.41 o
   1   6   7        1.94       -0.79      2.00 o
   2   6   7        7.03       10.66      3.05 o
  -3   7   7        0.51        2.29      2.89 o
  -2   7   7        1.16       -0.95      3.41 o
  -1   7   7        4.23        1.85      2.22 o
   1   7   7        0.57        1.31      3.55 o
  -3  -6   8        0.23       -0.69      2.70 o
  -2  -6   8        1.23        0.84      1.74 o
  -1  -6   8        4.32        1.95      1.55 o
   0  -6   8        0.71        2.59      3.18 o
   1  -6   8       15.43       16.59      3.43 o
  -4  -5   8        1.07        3.92      1.73 o
  -3  -5   8        7.11        9.79      3.77 o
  -2  -5   8        6.41        5.76      3.08 o
  -1  -5   8       17.08       18.36      2.63 o
   0  -5   8        0.87       -0.40      1.34 o
   1  -5   8       28.02       26.32      4.55 o
   2  -5   8        0.61        0.89      2.88 o
  -5  -4   8        0.09        0.84      1.83 o
  -4  -4   8        2.89        1.80      1.82 o
  -3  -4   8        6.01        7.59      1.78 o
  -2  -4   8       16.51       19.47      2.93 o
  -1  -4   8       37.61       41.42      4.16 o
   0  -4   8       13.06       16.07      2.54 o
   1  -4   8        2.87        3.59      1.41 o
   2  -4   8        4.91        3.91      1.56 o
   3  -4   8        5.21        7.23      3.57 o
  -6  -3   8        4.98        8.81      2.56 o
  -5  -3   8        2.99        4.47      2.01 o
  -4  -3   8        8.26       10.45      2.46 o
  -3  -3   8       19.14       21.04      2.80 o
  -2  -3   8       25.14       24.75      2.87 o
  -1  -3   8       10.35       11.12      1.90 o
   0  -3   8       19.33       22.42      3.57 o
   1  -3   8       21.97       19.81      2.54 o
   2  -3   8       31.00       26.27      3.82 o
   3  -3   8        0.50        1.56      1.71 o
   4  -3   8        1.23       -0.39      1.96 o
  -6  -2   8        1.06        0.75      1.58 o
  -5  -2   8        0.80        1.55      1.61 o
  -4  -2   8       23.70       23.11      3.43 o
  -3  -2   8       21.91       19.32      2.61 o
  -2  -2   8       48.99       47.28      4.46 o
  -1  -2   8       59.22       46.96      3.47 o
   0  -2   8        0.54        0.83      0.85 o
   1  -2   8        9.32       10.81      1.42 o
   2  -2   8       12.25       12.37      2.27 o
   3  -2   8        2.85        2.75      4.61 o
   4  -2   8        5.69        4.86      2.88 o
  -6  -1   8        4.84        5.37      2.08 o
  -5  -1   8       10.60       12.47      2.50 o
  -4  -1   8        5.78        6.03      1.79 o
  -3  -1   8        4.66        6.38      1.62 o
  -2  -1   8        7.50        9.08      1.54 o
  -1  -1   8        6.71        6.15      1.26 o
   0  -1   8      171.59      166.59      8.77 o
   1  -1   8      117.96      108.73      6.26 o
   2  -1   8       15.08       16.04      3.82 o
   3  -1   8        1.15        1.44      3.15 o
   4  -1   8        2.77        0.49      1.94 o
  -6   0   8        4.21        8.77      2.41 o
  -5   0   8        0.87        0.11      1.31 o
  -4   0   8       36.64       32.29      3.16 o
  -3   0   8        0.01       -0.20      0.94 o
  -2   0   8       40.62       36.62      6.75 o
  -1   0   8       19.21       17.73      2.48 o
   0   0   8       44.22       48.95      3.15 o
   1   0   8        1.13       -0.08      1.28 o
   2   0   8        0.13        0.42      2.04 o
   3   0   8       16.85       21.26      4.09 o
   4   0   8        4.51        6.57      2.72 o
  -6   1   8        4.84        6.26      2.91 o
  -5   1   8       10.60       11.94      2.57 o
  -4   1   8        5.79        7.28      1.91 o
  -3   1   8        4.66        6.55      1.81 o
  -2   1   8        7.49        7.07      1.01 o
  -1   1   8        6.70        6.77      0.97 o
   0   1   8      171.65      173.42      8.74 o
   1   1   8      117.99      114.43      8.83 o
   2   1   8       15.05       16.59      2.82 o
   3   1   8        1.15        1.28      1.50 o
   4   1   8        2.77        4.51      1.95 o
  -6   2   8        1.07        0.99      1.63 o
  -5   2   8        0.80       -0.88      1.55 o
  -4   2   8       23.72       25.57      3.66 o
  -3   2   8       21.92       20.87      2.41 o
  -2   2   8       49.00       42.46      3.97 o
  -1   2   8       59.19       63.17      3.19 o
   0   2   8        0.55        0.13      0.81 o
   1   2   8        9.32       11.08      2.16 o
   2   2   8       12.25       11.53      2.34 o
   3   2   8        2.85        5.33      2.49 o
   4   2   8        5.69        9.41      2.53 o
  -6   3   8        4.97        3.73      2.50 o
  -5   3   8        2.99        3.22      1.81 o
  -4   3   8        8.27       10.78      2.33 o
  -3   3   8       19.16       18.49      2.56 o
  -2   3   8       25.15       22.24      4.08 o
  -1   3   8       10.36        9.42      1.20 o
   0   3   8       19.36       20.18      4.09 o
   1   3   8       21.98       22.95      3.68 o
   2   3   8       31.01       31.56      8.44 o
   3   3   8        0.50       -0.16      2.63 o
   4   3   8        1.22        4.49      2.13 o
  -5   4   8        0.09       -1.87      1.68 o
  -4   4   8        2.89        4.56      1.80 o
  -3   4   8        6.01        5.63      1.71 o
  -2   4   8       16.53       14.09      1.76 o
  -1   4   8       37.63       37.78      2.45 o
   0   4   8       13.05       12.69      1.39 o
   1   4   8        2.86        2.23      2.59 o
   2   4   8        4.92        9.51      2.36 o
   3   4   8        5.22        6.96      2.72 o
  -4   5   8        1.07       -3.08      2.52 o
  -3   5   8        7.13        5.94      1.56 o
  -2   5   8        6.42        5.27      1.55 o
  -1   5   8       17.06       20.30      2.48 o
   0   5   8        0.87        1.62      1.39 o
   1   5   8       28.03       31.48      3.99 o
   2   5   8        0.61       -1.90      1.99 o
  -3   6   8        0.23       -2.21      2.71 o
  -2   6   8        1.23        0.82      3.94 o
  -1   6   8        4.33        2.87      1.64 o
   0   6   8        0.71        2.57      2.29 o
   1   6   8       15.43       15.44      3.44 o
  -1  -6   9        1.46        1.59      1.90 o
  -3  -5   9        1.34        2.20      2.28 o
  -2  -5   9        4.24        0.17      1.68 o
  -1  -5   9        7.06        3.83      3.75 o
   0  -5   9       11.77       16.99      3.25 o
   1  -5   9        1.63       -1.22      1.96 o
  -4  -4   9        8.04       11.19      2.91 o
  -3  -4   9        4.22        0.43      1.67 o
  -2  -4   9       12.95       15.70      4.02 o
  -1  -4   9        9.12       10.06      2.48 o
   0  -4   9       12.40       17.54      3.37 o
   1  -4   9        9.10       11.64      2.38 o
   2  -4   9        0.25        4.34      2.70 o
  -5  -3   9        0.59        3.20      2.04 o
  -4  -3   9        0.64        3.42      1.96 o
  -3  -3   9        8.66        8.63      2.27 o
  -2  -3   9       19.98       22.80      3.40 o
  -1  -3   9       31.49       26.24      3.03 o
   0  -3   9        7.03        5.92      1.36 o
   1  -3   9        1.48        0.71      1.36 o
   2  -3   9       12.92       12.00      2.86 o
   3  -3   9       11.74       10.53      2.89 o
  -5  -2   9        5.15        4.94      2.20 o
  -4  -2   9       28.13       32.32      3.81 o
  -3  -2   9        8.82       10.45      2.42 o
  -2  -2   9        5.23        6.57      1.88 o
  -1  -2   9       41.50       39.08      3.53 o
   0  -2   9       18.05       16.66      1.99 o
   1  -2   9       12.74       11.69      1.75 o
   2  -2   9        6.34        6.88      2.86 o
   3  -2   9        4.40        3.13      2.96 o
  -6  -1   9        6.53        4.58      3.69 o
  -5  -1   9        3.22        2.27      1.87 o
  -4  -1   9       10.87       11.53      2.20 o
  -3  -1   9       48.98       55.16      5.13 o
  -2  -1   9        8.96       11.37      2.36 o
  -1  -1   9        7.99        9.93      1.57 o
   0  -1   9        5.73        8.60      1.53 o
   1  -1   9        1.75        0.61      1.50 o
   2  -1   9       11.05       14.20      2.73 o
   3  -1   9        0.00       -0.06      1.64 o
  -6   0   9        3.11        0.91      1.83 o
  -5   0   9       16.95       19.92      3.17 o
  -4   0   9       39.10       39.95      8.62 o
  -3   0   9        9.21        8.38      1.62 o
  -2   0   9        0.40        2.37      1.23 o
  -1   0   9       70.60       65.12      4.00 o
   0   0   9       51.99       44.64      3.13 o
   1   0   9       23.00       21.07      3.13 o
   2   0   9       13.10       10.22      2.84 o
   3   0   9        0.00       -1.32      1.81 o
  -6   1   9        6.54        6.44      2.13 o
  -5   1   9        3.22        7.55      2.13 o
  -4   1   9       10.88       11.48      2.51 o
  -3   1   9       49.01       55.60      5.26 o
  -2   1   9        8.95       11.33      2.25 o
  -1   1   9        7.97        8.38      1.20 o
   0   1   9        5.73        6.90      1.28 o
   1   1   9        1.75        3.59      2.38 o
   2   1   9       11.04       12.81      2.79 o
   3   1   9        0.00       -0.69      1.97 o
  -5   2   9        5.16       -3.17      1.63 o
  -4   2   9       28.14       30.31      3.95 o
  -3   2   9        8.82       13.87      2.45 o
  -2   2   9        5.23        4.48      1.56 o
  -1   2   9       41.52       43.78      2.83 o
   0   2   9       18.05       17.86      3.91 o
   1   2   9       12.74        9.56      3.17 o
   2   2   9        6.34        9.12      2.42 o
   3   2   9        4.40        0.15      2.39 o
  -5   3   9        0.59        0.33      2.70 o
  -4   3   9        0.64        3.33      1.98 o
  -3   3   9        8.68       11.36      2.24 o
  -2   3   9       19.99       18.58      2.67 o
  -1   3   9       31.49       34.61      2.65 o
   0   3   9        7.04        8.88      6.95 o
   1   3   9        1.48       -2.85      1.74 o
   2   3   9       12.91       13.51      2.89 o
   3   3   9       11.72       12.09      3.33 o
  -4   4   9        8.05        9.70      2.43 o
  -3   4   9        4.23        2.66      1.65 o
  -2   4   9       12.96       13.75      2.17 o
  -1   4   9        9.13        9.39      1.46 o
   0   4   9       12.39       12.38      2.05 o
   1   4   9        9.09        7.83      2.44 o
   2   4   9        0.25        1.94      2.48 o
  -3   5   9        1.34        2.49      2.40 o
  -2   5   9        4.24        1.82      2.01 o
  -1   5   9        7.08        4.63      2.16 o
   0   5   9       11.79       15.40      3.42 o
   1   5   9        1.64        0.32      1.65 o
  -3  -4  10        0.51        0.21      2.08 o
  -2  -4  10        2.29        1.91      1.86 o
  -1  -4  10        0.17        3.24      3.27 o
   0  -4  10        0.97        4.24      3.71 o
   1  -4  10        7.49        5.72      3.12 o
  -4  -3  10        3.89        2.84      2.25 o
  -3  -3  10        2.40        4.98      1.96 o
  -2  -3  10        3.69        6.90      2.70 o
  -1  -3  10        4.96        5.78      3.76 o
   0  -3  10        2.35        3.91      1.82 o
   1  -3  10        3.09       -0.86      3.48 o
  -4  -2  10        4.54        3.40      1.98 o
  -3  -2  10        0.27        1.64      1.83 o
  -2  -2  10       11.59       13.51      2.84 o
  -1  -2  10        2.95        1.72      2.49 o
   0  -2  10        9.17       11.82      2.06 o
   1  -2  10       14.43       13.94      2.93 o
   2  -2  10        7.15        4.90      2.83 o
  -5  -1  10       15.25       12.08      4.88 o
  -4  -1  10        1.94        3.55      1.74 o
  -3  -1  10        9.73        6.86      2.50 o
  -2  -1  10        0.50        2.44      1.49 o
  -1  -1  10        3.91        2.75      2.98 o
   0  -1  10       14.14       15.76      2.32 o
   1  -1  10        3.81        3.09      1.96 o
   2  -1  10        3.54        3.88      6.83 o
  -5   0  10        3.46        4.42      2.17 o
  -4   0  10       23.04       21.90      4.73 o
  -3   0  10        0.13       -0.30      1.23 o
  -2   0  10       22.87       29.34      3.19 o
  -1   0  10        3.26        3.10      2.87 o
   0   0  10       15.30       16.31      2.99 o
   1   0  10        2.25        2.67      1.90 o
   2   0  10        0.08       -3.53      2.58 o
  -5   1  10       15.25       19.37      3.53 o
  -4   1  10        1.94        3.10      2.54 o
  -3   1  10        9.74       10.59      2.29 o
  -2   1  10        0.50       -0.08      1.72 o
  -1   1  10        3.89        3.81      1.33 o
   0   1  10       14.16       13.04      2.49 o
   1   1  10        3.81        1.02      3.75 o
   2   1  10        3.53        0.87      2.44 o
  -4   2  10        4.55        2.70      2.13 o
  -3   2  10        0.26        2.68      1.77 o
  -2   2  10       11.60        9.56      2.42 o
  -1   2  10        2.95        1.72      2.16 o
   0   2  10        9.15        9.64      2.81 o
   1   2  10       14.42       17.82      3.37 o
   2   2  10        7.15        9.29      2.58 o
  -4   3  10        3.89        5.46      1.93 o
  -3   3  10        2.39        2.64      1.69 o
  -2   3  10        3.68        3.11      1.70 o
  -1   3  10        4.96       10.19      2.55 o
   0   3  10        2.36        4.32      1.79 o
   1   3  10        3.10        3.20      3.15 o
  -3   4  10        0.51        3.92      1.97 o
  -2   4  10        2.29        2.10      1.89 o
  -1   4  10        0.17        4.49      4.27 o
   0   4  10        0.97        5.97      3.58 o
   1   4  10        7.49        5.75      2.55 o
  -2  -3  11        3.61        6.86      2.99 o
  -1  -3  11        2.47        1.13      2.14 o
  -3  -2  11        0.41        0.31      1.86 o
  -2  -2  11        8.46        8.65      2.75 o
  -1  -2  11       15.91       12.46      3.73 o
   0  -2  11        1.87        0.65      1.91 o
  -3  -1  11        6.17        7.88      2.02 o
  -2  -1  11        0.33       -1.14      2.15 o
  -1  -1  11        6.56        9.45      3.52 o
   0  -1  11        0.05        5.09      3.13 o
   1  -1  11        1.74       14.54      4.57 o
  -4   0  11        8.20        8.67      2.77 o
  -3   0  11        3.62        1.91      1.68 o
  -2   0  11        0.25       -0.51      1.58 o
  -1   0  11        1.84        1.28      2.94 o
   0   0  11        0.23       -0.02      2.43 o
   1   0  11        3.94        3.09      2.24 o
  -3   1  11        6.18        8.93      2.51 o
  -2   1  11        0.32       -0.69      1.94 o
  -1   1  11        6.55        9.99      3.31 o
   0   1  11        0.05        2.78      3.22 o
   1   1  11        1.74        0.15      2.44 o
  -3   2  11        0.41        1.27      3.87 o
  -2   2  11        8.45        5.02      2.46 o
  -1   2  11       15.90       17.10      5.18 o
   0   2  11        1.87        3.99      3.57 o
  -2   3  11        3.60        1.79      3.66 o
  -1   3  11        2.46        2.70      3.27 o
 
